# Supplementary material for: Elucidating the Solvent‐Dependent Solvation and Structural Stability of Irinotecan: A Molecular Simulation Study
Source: Chemphyschem. 2026 Apr 19;27(8):e70359. doi: 10.1002/cphc.70359 (PMC13092337; doi:10.1002/cphc.70359)
Supplement: Supplementary file 1 — Supplementary Material [file CPHC-27-e70359-s001.zip]

Archive with 141 entries (132 files):
- readme.txt
- acetone_example/
- acetone_example/fe_calculation/
- acetone_example/fe_calculation/fe_setup.sh
- acetone_example/fe_calculation/fe_submit.sh
- acetone_example/fe_calculation/irin_input.0.mdp
- acetone_example/fe_calculation/irin_input.1.mdp
- acetone_example/fe_calculation/irin_input.10.mdp
- acetone_example/fe_calculation/irin_input.11.mdp
- acetone_example/fe_calculation/irin_input.12.mdp
- acetone_example/fe_calculation/irin_input.13.mdp
- acetone_example/fe_calculation/irin_input.14.mdp
- acetone_example/fe_calculation/irin_input.2.mdp
- acetone_example/fe_calculation/irin_input.3.mdp
- acetone_example/fe_calculation/irin_input.4.mdp
- acetone_example/fe_calculation/irin_input.5.mdp
- acetone_example/fe_calculation/irin_input.6.mdp
- acetone_example/fe_calculation/irin_input.7.mdp
- acetone_example/fe_calculation/irin_input.8.mdp
- acetone_example/fe_calculation/irin_input.9.mdp
- acetone_example/fe_calculation/mbar_calc.sh
- acetone_example/fe_calculation/script_0.sh
- acetone_example/fe_calculation/script_1.sh
- acetone_example/fe_calculation/script_10.sh
- acetone_example/fe_calculation/script_11.sh
- acetone_example/fe_calculation/script_12.sh
- acetone_example/fe_calculation/script_13.sh
- acetone_example/fe_calculation/script_14.sh
- acetone_example/fe_calculation/script_2.sh
- acetone_example/fe_calculation/script_3.sh
- acetone_example/fe_calculation/script_4.sh
- acetone_example/fe_calculation/script_5.sh
- acetone_example/fe_calculation/script_6.sh
- acetone_example/fe_calculation/script_7.sh
- acetone_example/fe_calculation/script_8.sh
- acetone_example/fe_calculation/script_9.sh
- acetone_example/initial_config/
- acetone_example/initial_config/initial_config.sh
- acetone_example/initial_config/irin_pack.in
- acetone_example/minimization/
- acetone_example/minimization/irin_ff.top
- acetone_example/minimization/irin_input.mdp
- acetone_example/minimization/setup.sh
- acetone_example/minimization/submit_job.sh
- acetone_example/npt_equilibration_1/
- acetone_example/npt_equilibration_1/irin_input.mdp
- acetone_example/npt_equilibration_2/
- acetone_example/npt_equilibration_2/irin_input.mdp
- acetone_example/npt_equilibration_long/
- acetone_example/npt_equilibration_long/irin_input.mdp
- acetone_example/npt_equilibration_long/setup_long.sh
- acetone_example/npt_equilibration_long/submit_job.sh
- gromacs_top/
- gromacs_top/2_ethylhexanol.itp
- gromacs_top/acetic_acid.itp
- gromacs_top/acetone.itp
- gromacs_top/acetonitrile.itp
- gromacs_top/amygdalin.itp
- gromacs_top/butanol.itp
- gromacs_top/butyl_ether.itp
- gromacs_top/carbon_tetrachloride.itp
- gromacs_top/chloroform.itp
- gromacs_top/cyclohexane.itp
- gromacs_top/dichloromethane.itp
- gromacs_top/diethyl_ether.itp
- gromacs_top/diisopropyl_ether.itp
- gromacs_top/dimethylformamide.itp
- gromacs_top/dimethyl_sulfoxide.itp
- gromacs_top/dioxane.itp
- gromacs_top/ethanol.itp
- gromacs_top/ethylene_bromide.itp
- gromacs_top/ethylene_chloride.itp
- gromacs_top/ethyl_acetate.itp
- gromacs_top/ethyl_ether.itp
- gromacs_top/gaff_atom_type.itp
- gromacs_top/hexane.itp
- gromacs_top/irinotecan.itp
- gromacs_top/isobutanol.itp
- gromacs_top/isopropanol.itp
- gromacs_top/mesityl_oxide.itp
- gromacs_top/methanol.itp
- gromacs_top/methyl_ethyl_ketone.itp
- gromacs_top/methyl_isobutyl_ketone.itp
- gromacs_top/methyl_isopropyl_ketone.itp
- gromacs_top/octanol.itp
- gromacs_top/propanol.itp
- gromacs_top/propylene_glycol.itp
- gromacs_top/psilocybin_a.itp
- gromacs_top/psilocybin_b.itp
- gromacs_top/pyridine.itp
- gromacs_top/tert_butyl_methyl_ether.itp
- gromacs_top/tetrachloroethylene.itp
- gromacs_top/tetrahydrofuran.itp
- gromacs_top/toluene.itp
- gromacs_top/trichloroethylene.itp
- gromacs_top/water.itp
- gromacs_top/xylene.itp
- gromacs_xyz/
- gromacs_xyz/2_ethylhexanol.xyz
- gromacs_xyz/acetic_acid.xyz
- gromacs_xyz/acetone.xyz
- gromacs_xyz/acetonitrile.xyz
- gromacs_xyz/amygdalin.xyz
- gromacs_xyz/butanol.xyz
- gromacs_xyz/butyl_ether.xyz
- gromacs_xyz/carbon_tetrachloride.xyz
- gromacs_xyz/chloroform.xyz
- gromacs_xyz/cyclohexane.xyz
- gromacs_xyz/dichloromethane.xyz
- gromacs_xyz/diethyl_ether.xyz
- gromacs_xyz/diisopropyl_ether.xyz
- gromacs_xyz/dimethylformamide.xyz
- gromacs_xyz/dimethyl_sulfoxide.xyz
- gromacs_xyz/dioxane.xyz
- gromacs_xyz/ethanol.xyz
- gromacs_xyz/ethylene_bromide.xyz
- gromacs_xyz/ethylene_chloride.xyz
- gromacs_xyz/ethyl_acetate.xyz
- gromacs_xyz/ethyl_ether.xyz
- gromacs_xyz/hexane.xyz
- gromacs_xyz/irinotecan.xyz
- gromacs_xyz/isobutanol.xyz
- gromacs_xyz/isopropanol.xyz
- gromacs_xyz/mesityl_oxide.xyz
- gromacs_xyz/methanol.xyz
- gromacs_xyz/methyl_ethyl_ketone.xyz
- gromacs_xyz/methyl_isobutyl_ketone.xyz
- gromacs_xyz/methyl_isopropyl_ketone.xyz
- gromacs_xyz/octanol.xyz
- gromacs_xyz/propanol.xyz
- gromacs_xyz/propylene_glycol.xyz
- gromacs_xyz/psilocybin_a.xyz
- gromacs_xyz/psilocybin_b.xyz
- gromacs_xyz/pyridine.xyz
- gromacs_xyz/tert_butyl_methyl_ether.xyz
- gromacs_xyz/tetrachloroethylene.xyz
- gromacs_xyz/tetrahydrofuran.xyz
- gromacs_xyz/toluene.xyz
- gromacs_xyz/trichloroethylene.xyz
- gromacs_xyz/water.xyz
- gromacs_xyz/xylene.xyz
