# Supplementary material for: Elucidating the Solvent‐Dependent Solvation and Structural Stability of Irinotecan: A Molecular Simulation Study
Source: Chemphyschem. 2026 Apr 19;27(8):e70359. doi: 10.1002/cphc.70359 (PMC13092337; doi:10.1002/cphc.70359)
Supplement: Supplementary file 1 — Supplementary Material [file CPHC-27-e70359-s001.zip › readme.txt]

Supporting Information for: Elucidating Irinotecan's Solvent-Dependent Solvation and 
			     Structural Stability: A Molecular Simulation Study
 
By Martin M. Bitabo, Sixberth A. Mlowe, Daniel M. Shadrack, Andrew S. Paluch*, and Lucas Paul**

*PaluchAS@MiamiOH.edu
**lucas.paul@udsm.ac.tz

to be submitted to ChemPhysChem, 18 December 2025

gromacs_top
This directory contains all of the Gromacs force field files using in this study. 

gromacs_xyz
This directory contains the xyz structure of all of the studied molecules, which was used by
Packmol in the generation of initial structures.

acetone_example
This directory contains sample scripts for the simulations involving irinotecan in acetone
as an example. The other systems differ only in the contents of the simulation cell, and the
corresponding force fields used. This includes scripts to generate the initial structure using 
Packmol, and sample Gromacs files to perform the necessary simulations.
