# Supplementary material for: Elucidating the Solvent‐Dependent Solvation and Structural Stability of Irinotecan: A Molecular Simulation Study
Source: Chemphyschem. 2026 Apr 19;27(8):e70359. doi: 10.1002/cphc.70359 (PMC13092337; doi:10.1002/cphc.70359)
Supplement: Supplementary file 1 — Supplementary Material [file CPHC-27-e70359-s001.zip › acetone_example/fe_calculation/fe_setup.sh]

# Copy the ff file and final configuration from the last equilibration
cp ../npt_equilibration_2/irin_ff.top .
cp ../npt_equilibration_2/irin_npt.gro irin_input.gro

# In case it is not already loaded, load Gromacs
module load gromacs/2020.2

gmx_d grompp -f irin_input.0.mdp -c irin_input.gro -p irin_ff.top -o irin.0.tpr -po irin.0.mdp -maxwarn 4
gmx_d grompp -f irin_input.1.mdp -c irin_input.gro -p irin_ff.top -o irin.1.tpr -po irin.1.mdp -maxwarn 4
gmx_d grompp -f irin_input.2.mdp -c irin_input.gro -p irin_ff.top -o irin.2.tpr -po irin.2.mdp -maxwarn 4
gmx_d grompp -f irin_input.3.mdp -c irin_input.gro -p irin_ff.top -o irin.3.tpr -po irin.3.mdp -maxwarn 4
gmx_d grompp -f irin_input.4.mdp -c irin_input.gro -p irin_ff.top -o irin.4.tpr -po irin.4.mdp -maxwarn 4
gmx_d grompp -f irin_input.5.mdp -c irin_input.gro -p irin_ff.top -o irin.5.tpr -po irin.5.mdp -maxwarn 4
gmx_d grompp -f irin_input.6.mdp -c irin_input.gro -p irin_ff.top -o irin.6.tpr -po irin.6.mdp -maxwarn 4
gmx_d grompp -f irin_input.7.mdp -c irin_input.gro -p irin_ff.top -o irin.7.tpr -po irin.7.mdp -maxwarn 4
gmx_d grompp -f irin_input.8.mdp -c irin_input.gro -p irin_ff.top -o irin.8.tpr -po irin.8.mdp -maxwarn 4
gmx_d grompp -f irin_input.9.mdp -c irin_input.gro -p irin_ff.top -o irin.9.tpr -po irin.9.mdp -maxwarn 4
gmx_d grompp -f irin_input.10.mdp -c irin_input.gro -p irin_ff.top -o irin.10.tpr -po irin.10.mdp -maxwarn 4
gmx_d grompp -f irin_input.11.mdp -c irin_input.gro -p irin_ff.top -o irin.11.tpr -po irin.11.mdp -maxwarn 4
gmx_d grompp -f irin_input.12.mdp -c irin_input.gro -p irin_ff.top -o irin.12.tpr -po irin.12.mdp -maxwarn 4
gmx_d grompp -f irin_input.13.mdp -c irin_input.gro -p irin_ff.top -o irin.13.tpr -po irin.13.mdp -maxwarn 4
gmx_d grompp -f irin_input.14.mdp -c irin_input.gro -p irin_ff.top -o irin.14.tpr -po irin.14.mdp -maxwarn 4

# If grompp worked with an error, you are ready to submit!

################
# Upate the email address in the submission script
#
sed -i 's/paluchas@miamioh.edu/medardm82@gmail.com/g' script_*.sh
sed -i 's/solvnt/acetone_pure/g' script_*.sh
