# Supplementary material for: Elucidating the Solvent‐Dependent Solvation and Structural Stability of Irinotecan: A Molecular Simulation Study
Source: Chemphyschem. 2026 Apr 19;27(8):e70359. doi: 10.1002/cphc.70359 (PMC13092337; doi:10.1002/cphc.70359)
Supplement: Supplementary file 1 — Supplementary Material [file CPHC-27-e70359-s001.zip › acetone_example/fe_calculation/fe_submit.sh]

sbatch script_0.sh
sbatch script_1.sh
sbatch script_2.sh
sbatch script_3.sh
sbatch script_4.sh
sbatch script_5.sh
sbatch script_6.sh
sbatch script_7.sh
sbatch script_8.sh
sbatch script_9.sh
sbatch script_10.sh
sbatch script_11.sh
sbatch script_12.sh
sbatch script_13.sh
sbatch script_14.sh
