# Supplementary material for: Elucidating the Solvent‐Dependent Solvation and Structural Stability of Irinotecan: A Molecular Simulation Study
Source: Chemphyschem. 2026 Apr 19;27(8):e70359. doi: 10.1002/cphc.70359 (PMC13092337; doi:10.1002/cphc.70359)
Supplement: Supplementary file 1 — Supplementary Material [file CPHC-27-e70359-s001.zip › acetone_example/fe_calculation/irin_input.10.mdp]

;
; npt_production at 298.15 K
;

; RUN CONTROL PARAMETERS
; integrator
integrator               = sd
; initial time in ps
tinit                    = 0
; time step in ps (note 1000 fs = 1 ps)
dt                       = 0.002  ; 2 fs
; number of steps (nsteps * dt = simulation time)
; (note 1000 ps = 1 ns)
; We will take the first 2 ns as equilibration
; and compute averages over the last 20 ns.
nsteps                   = 11000000  ; 22 ns
; the starting step
init-step                = 0
; mode for center of mass removal
comm-mode                = Linear
; frequency for center of mass removal
nstcomm                  = 10

; OUTPUT CONTROL
; frequency to write coordinates to output trajectory file (in steps)
; (note the trajectory file is a binary)
nstxout                  = 5000 ; 10.0 ps
; frequency to write velocities
nstvout                  = 0  ; never
; frequency to write forces
nstfout                  = 0
; frequency to write energies to log file (this is the ascii file)
nstlog                   = 10000 ; 20.0 ps
; *******************************
; frequency to write energies to energy file (this is the binary energy file)
; *******************************
; *******************************
; This is the only parameter in the non-FE section that is changed.
; It is only changed because we will calculated differences in the energy
; for the FE calcutions with this frequency, so we should just as well
; print it here too. 10 ps for npt runs, now 0.20 ps.
; *******************************
;********************************
nstenergy                = 100 ; 0.20 ps
; *******************************
; frequency to calculate energy (should be equal to or multiple of nstlist)
nstcalcenergy            = -1
; frequency to write coordinates to xtc trajectory
nstxtcout                = 0  ; never

; NEIGHBORSEARCHING PARAMETERS
cutoff-scheme            = Verlet
nstlist                  = 10
verlet-buffer-tolerance  = 0.005
ns-type                  = grid
pbc                      = xyz
periodic-molecules       = no

; OPTIONS FOR ELECTROSTATICS AND VDW
; electrostatic type
coulombtype              = PME
; real space cutoff
rcoulomb                 = 1.4
; method for vdW (LJ)
vdwtype                  = Cut-off
; cut-off lengths
rvdw                     = 1.4
; Apply long range dispersion corrections for Energy and Pressure
DispCorr                 = EnerPres
; Spacing for the PME/PPPM FFT grid
fourierspacing           = 0.12
; EWALD/PME/PPPM parameters
pme-order                = 4
ewald-rtol               = 1e-08
ewald-geometry           = 3d
epsilon-surface          = 0
optimize_fft             = yes

; OPTIONS FOR WEAK COUPLING ALGORITHM
; temperature coupling
; tcoupl is implicitly handled by the sd integrator
; Groups to couple separately
tc_grps                  = system
; Time constant (ps) and reference temperature (K)
tau-t                    = 1.0
ref-t                    = 298.15
nsttcouple               = 1
; Pressure coupling
pcoupl                   = Parrinello-Rahman
pcoupltype               = isotropic
; Time constant (ps) and reference pressure (bar)
tau-p                    = 4.0
ref-p                    = 1.0
compressibility          = 4.5e-5
nstpcouple               = 1

; VELOCITY GENERATION
gen-vel                  = yes
gen-temp                 = 298.15
gen-seed                 = 110

; OPTIONS FOR BONDS
constraints              = h-bonds
constraint-algorithm     = lincs
lincs-order              = 8
lincs-iter               = 2
lincs-warnangle          = 30

;;;;;;;;;;;;;;;;;;;;;;;;;;;;;;;;;;;;;;;;;;;;;;;;;;;;;;;;;;;;;;;;;;;;;;;
; FREE ENERGY CONTROL
free-energy              = yes

; Standard soft-core potential parameters
sc-alpha                 = 0.5
sc-r-power               = 6
sc-power                 = 1

; The molecule being coupled/decoupled
couple-moltype           = irin ; special molecule

; Sub-ensemble of current simulation
init-lambda-state        = 10

; Defining our target and reference state.
; My preference is for lambda = 0 to correspond to the IG state,
; where intermolecular interactions are off and for
; lambda = 1 to correspond to the target state, where intermolecular
; interactions are at full strength.
;
; Defining lambda = 0 (ideal gas state)
couple-lambda0           = none
; Defining lambda = 1 (fully interacting state)
couple-lambda1           = vdw-q
; Keep intramolecular interactions ON in all states
couple-intramol          = no

; Lambda values of each sub-ensemble
; Same linear scaling sub-ensembles 0-5 as with alkanes.
; For charges we will add subensembles 6-9 where charges are scaled as sqrt(1/m_q)
;                      m =  0    1    2    3    4    5     6    7    8    9  10    11   12   13   14
vdw-lambdas              = 0.00 0.10 0.20 0.30 0.40 0.50 0.60 0.70 0.80 0.90 1.00  1.00 1.00 1.00 1.00
coul-lambdas             = 0.00 0.00 0.00 0.00 0.00 0.00 0.00 0.00 0.00 0.00 0.00  0.50 0.71 0.87 1.00

; Print the differnces in Hamiltonians between all lambda values for MBAR
calc-lambda-neighbors = -1

; Frequency at which difference in the Hamiltonians is calculated
; (Set to same as nstenergy)
nstdhdl                  = 100  ; 0.20 ps
