# Supplementary material for: Elucidating the Solvent‐Dependent Solvation and Structural Stability of Irinotecan: A Molecular Simulation Study
Source: Chemphyschem. 2026 Apr 19;27(8):e70359. doi: 10.1002/cphc.70359 (PMC13092337; doi:10.1002/cphc.70359)
Supplement: Supplementary file 1 — Supplementary Material [file CPHC-27-e70359-s001.zip › acetone_example/fe_calculation/mbar_calc.sh]

#
# Script to facilitate mbar analysis of our fe simulations. The simulation are all 20 ns in length.
# We will disregard the first 2 ns (2000 ps) as equilibration and compute the average over the 
# last 20 ns.
#

export PYTHONPATH="$PYTHONPTH:/users/PMIU0124/miu0105/Software/pymbar-2.1.0:/users/PMIU0124/miu0105/Software/alchemical-analysis"

python /users/PMIU0124/miu0105/Software/alchemical-analysis/alchemical_analysis/alchemical_analysis.py -p irin.dhdl -s 2000 -t 298.15 -u kBT 
