# Supplementary material for: Elucidating the Solvent‐Dependent Solvation and Structural Stability of Irinotecan: A Molecular Simulation Study
Source: Chemphyschem. 2026 Apr 19;27(8):e70359. doi: 10.1002/cphc.70359 (PMC13092337; doi:10.1002/cphc.70359)
Supplement: Supplementary file 1 — Supplementary Material [file CPHC-27-e70359-s001.zip › acetone_example/fe_calculation/script_7.sh]

#!/bin/bash
#
# Gromacs submission script for Pitzer
#
#SBATCH --job-name=irin_acetone_pure_7
#SBATCH --mail-user=medardm82@gmail.com
#SBATCH --mail-type=END
#SBATCH --nodes=1 --ntasks-per-node=10
#SBATCH --time=36:00:00
#SBATCH --account=PMIU0124

# Load Gromacs
module load gromacs/2020.2

# Open directory from which the job was submitted
cd $PBS_O_WORKDIR

# Run minimization
gmx_d mdrun -nt $SLURM_NTASKS -deffnm irin.7 -dhdl irin.dhdl.7.xvg
