# Supplementary material for: Elucidating the Solvent‐Dependent Solvation and Structural Stability of Irinotecan: A Molecular Simulation Study
Source: Chemphyschem. 2026 Apr 19;27(8):e70359. doi: 10.1002/cphc.70359 (PMC13092337; doi:10.1002/cphc.70359)
Supplement: Supplementary file 1 — Supplementary Material [file CPHC-27-e70359-s001.zip › acetone_example/initial_config/irin_pack.in]

tolerance 2

maxit 50

# Random seed
seed 101

# The file type of input and output files is pdb
filetype xyz

# The name of the output file
output irin_pack.xyz

structure /fs/scratch/PMIU0124/irinotecan/force_field_gaff/gromacs_xyz/irinotecan.xyz
  number 1
  inside cube 0. 0. 0. 46.0
end structure

structure /fs/scratch/PMIU0124/irinotecan/force_field_gaff/gromacs_xyz/acetone.xyz
  number 798
  inside cube 0. 0. 0. 46.0
end structure
