# Supplementary material for: Elucidating the Solvent‐Dependent Solvation and Structural Stability of Irinotecan: A Molecular Simulation Study
Source: Chemphyschem. 2026 Apr 19;27(8):e70359. doi: 10.1002/cphc.70359 (PMC13092337; doi:10.1002/cphc.70359)
Supplement: Supplementary file 1 — Supplementary Material [file CPHC-27-e70359-s001.zip › acetone_example/minimization/irin_ff.top]

;;;;;;;;;;;;;;;;;;;;;;;;;;;;;;;;;;;;;;;;;;;;;;;;;;;;;;;;;;
; Box of 798 acetone molecules + 1 irinotecan
;;;;;;;;;;;;;;;;;;;;;;;;;;;;;;;;;;;;;;;;;;;;;;;;;;;;;;;;;;

[ defaults ]
;
; nbfunc: 1=LJ, 2=Buckingham
; comb-rule: 1,3 are geometric (3 uses sigma and epsilon LJ params, 1 uses C)
;            2 is LB
; gen-pairs: 1-4 pair generation
; Fudge LJ: 1-4 LJ scaling
; Fudge QQ: 1-4 electrostatic scaling
;
; nbfunc        comb-rule       gen-pairs       fudgeLJ fudgeQQ
1               2               yes             0.5     0.83333333

;;;;;;;;;;;;;;;;;;;;;;;;;;;;;;;;;;;;;;;;;;;;;;;;;;;;;;;;;;;
; Load atom types
;;;;;;;;;;;;;;;;;;;;;;;;;;;;;;;;;;;;;;;;;;;;;;;;;;;;;;;;;;;
#include "/fs/scratch/PMIU0124/irinotecan/force_field_gaff/gromacs_top/gaff_atom_type.itp"

;;;;;;;;;;;;;;;;;;;;;;;;;;;;;;;;;;;;;;;;;;;;;;;;;;;;;;;;;;;;
; Load the irinotecan model
;;;;;;;;;;;;;;;;;;;;;;;;;;;;;;;;;;;;;;;;;;;;;;;;;;;;;;;;;;;;
#include "/fs/scratch/PMIU0124/irinotecan/force_field_gaff/gromacs_top/irinotecan.itp"

;;;;;;;;;;;;;;;;;;;;;;;;;;;;;;;;;;;;;;;;;;;;;;;;;;;;;;;;;;;;
; Load the acetone model
;;;;;;;;;;;;;;;;;;;;;;;;;;;;;;;;;;;;;;;;;;;;;;;;;;;;;;;;;;;;
#include "/fs/scratch/PMIU0124/irinotecan/force_field_gaff/gromacs_top/acetone.itp"

[system ]
SOL

[ molecules ]
irin      1
ace     798
