# Supplementary material for: Elucidating the Solvent‐Dependent Solvation and Structural Stability of Irinotecan: A Molecular Simulation Study
Source: Chemphyschem. 2026 Apr 19;27(8):e70359. doi: 10.1002/cphc.70359 (PMC13092337; doi:10.1002/cphc.70359)
Supplement: Supplementary file 1 — Supplementary Material [file CPHC-27-e70359-s001.zip › acetone_example/minimization/setup.sh]

#
# Make sure *_input.mdp is present in this directory and the two
# equilibration directories. This directory will also contain
# the script setup.sh (this file) and the job submission script. Update
# the jobs submission file for your system.

#
# Copy initial structure of solvated solute and force field file.
cp ../initial_config/irin_input.gro .

# I already have the top file updated here as irin_ff.top

############################################################
# Update the email address in the job submission file
sed -i 's/paluchas@miamioh.edu/medardm82@gmail.com/g' submit_job.sh
# Update job name
sed -i 's/ethanol/acetone/g' submit_job.sh
# Update molecule name
sed -i 's/ethanol/acetone/g' irin_ff.top
sed -i 's/etOH/ace/g' irin_ff.top
sed -i 's/1004/798/g' irin_ff.top
############################################################

#
# Make sure Gromacs is loaded. If it isn't load it:
#
module load gromacs/2020.2
#
# Have Gromacs get everything set-up
gmx_d grompp -f irin_input.mdp -c irin_input.gro -p irin_ff.top -o irin_min.tpr -po irin_min.mdp -maxwarn 4
