# Supplementary material for: Elucidating the Solvent‐Dependent Solvation and Structural Stability of Irinotecan: A Molecular Simulation Study
Source: Chemphyschem. 2026 Apr 19;27(8):e70359. doi: 10.1002/cphc.70359 (PMC13092337; doi:10.1002/cphc.70359)
Supplement: Supplementary file 1 — Supplementary Material [file CPHC-27-e70359-s001.zip › acetone_example/minimization/submit_job.sh]

#!/bin/bash
#
# Gromacs submission script for Pitzer
#
#SBATCH --job-name=irin_acetone
#SBATCH --mail-user=medardm82@gmail.com
#SBATCH --mail-type=END
#SBATCH --nodes=1 --ntasks-per-node=10
#SBATCH --time=36:00:00
#SBATCH --account=PMIU0124

# Load Gromacs
module load gromacs/2020.2

# Open directory from which the job was submitted
cd $SLURM_SUBMIT_DIR

# Run minimization
gmx_d mdrun -nt $SLURM_NTASKS -deffnm irin_min

# Next, equilibration with Berendsen thermostat and barostat.
# We will need the final configuration from the minimization along
# with the force field file.
cp irin_ff.top ../npt_equilibration_1/
cp irin_min.gro ../npt_equilibration_1/irin_input.gro
# Move to that directory, get the job setup, and then submit!
cd ../npt_equilibration_1
gmx_d grompp -f irin_input.mdp -c irin_input.gro -p irin_ff.top -o irin_npt.tpr -po irin_npt.mdp -maxwarn 4
gmx_d mdrun -nt $SLURM_NTASKS -deffnm irin_npt

# Now repeat with the final equilibration step.
cp irin_ff.top ../npt_equilibration_2/
cp irin_npt.gro ../npt_equilibration_2/irin_input.gro
# Move to that directory, get the job setup, and then submit!
cd ../npt_equilibration_2
gmx_d grompp -f irin_input.mdp -c irin_input.gro -p irin_ff.top -o irin_npt.tpr -po irin_npt.mdp -maxwarn 4
gmx_d mdrun -nt $SLURM_NTASKS -deffnm irin_npt
