# Supplementary material for: Elucidating the Solvent‐Dependent Solvation and Structural Stability of Irinotecan: A Molecular Simulation Study
Source: Chemphyschem. 2026 Apr 19;27(8):e70359. doi: 10.1002/cphc.70359 (PMC13092337; doi:10.1002/cphc.70359)
Supplement: Supplementary file 1 — Supplementary Material [file CPHC-27-e70359-s001.zip › acetone_example/npt_equilibration_2/irin_input.mdp]

;
; npt_equilibration at 298.15 K
;

; RUN CONTROL PARAMETERS
; integrator
integrator               = md
; initial time in ps
tinit                    = 0
; time step in ps (note 1000 fs = 1 ps)
dt                       = 0.002  ; 2 fs
; number of steps (nsteps * dt = simulation time)
; (note 1000 ps = 1 ns)
nsteps                   = 6000000  ; 12 ns
; the starting step
init-step                = 0
; mode for center of mass removal
comm-mode                = Linear
; frequency for center of mass removal
nstcomm                  = 10

; OUTPUT CONTROL
; frequency to write coordinates to output trajectory file (in steps)
; (note the trajectory file is a binary)
nstxout                  = 5000 ; 10.0 ps
; frequency to write velocities
nstvout                  = 0  ; never
; frequency to write forces
nstfout                  = 0
; frequency to write energies to log file (this is the ascii file)
nstlog                   = 10000 ; 20.0 ps
; frequency to write energies to energy file (this is the binary energy file)
nstenergy                = 5000 ; 10.0 ps
; frequency to calculate energy (should be equal to or multiple of nstlist)
nstcalcenergy            = -1
; frequency to write coordinates to xtc trajectory
nstxtcout                = 0  ; never

; NEIGHBORSEARCHING PARAMETERS
cutoff-scheme            = Verlet
nstlist                  = 10
verlet-buffer-tolerance  = 0.005
ns-type                  = grid
pbc                      = xyz
periodic-molecules       = no

; OPTIONS FOR ELECTROSTATICS AND VDW
; electrostatic type
coulombtype              = PME
; real space cutoff
rcoulomb                 = 1.4
; method for vdW (LJ)
vdwtype                  = Cut-off
; cut-off lengths
rvdw                     = 1.4
; Apply long range dispersion corrections for Energy and Pressure
DispCorr                 = EnerPres
; Spacing for the PME/PPPM FFT grid
fourierspacing           = 0.12
; EWALD/PME/PPPM parameters
pme-order                = 4
ewald-rtol               = 1e-08
ewald-geometry           = 3d
epsilon-surface          = 0
optimize_fft             = yes

; OPTIONS FOR WEAK COUPLING ALGORITHM
; temperature coupling
tcoupl                   = v-rescale
; Groups to couple separately
tc_grps                  = system
; Time constant (ps) and reference temperature (K)
tau-t                    = 1.0     
ref-t                    = 298.15
nsttcouple               = 1
; Pressure coupling
pcoupl                   = Parrinello-Rahman
pcoupltype               = isotropic
; Time constant (ps) and reference pressure (bar)
tau-p                    = 4.0
ref-p                    = 1.0
compressibility          = 4.5e-5
nstpcouple               = 1

; VELOCITY GENERATION
gen-vel                  = yes
gen-temp                 = 298.15
gen-seed                 = 101

; OPTIONS FOR BONDS
constraints              = h-bonds
constraint-algorithm     = lincs
lincs-order              = 8
lincs-iter               = 2
lincs-warnangle          = 30
