# Supplementary material for: Elucidating the Solvent‐Dependent Solvation and Structural Stability of Irinotecan: A Molecular Simulation Study
Source: Chemphyschem. 2026 Apr 19;27(8):e70359. doi: 10.1002/cphc.70359 (PMC13092337; doi:10.1002/cphc.70359)
Supplement: Supplementary file 1 — Supplementary Material [file CPHC-27-e70359-s001.zip › acetone_example/npt_equilibration_long/setup_long.sh]

# Copy the topology file and the starting structure
cp ../npt_equilibration_2/irin_ff.top .
cp ../npt_equilibration_2/irin_npt.gro irin_input.gro

# Set-up Gromacs calculation
module load gromacs/2020.2
gmx_d grompp -f irin_input.mdp -c irin_input.gro -p irin_ff.top -o irin_npt.tpr -po irin_npt.mdp -maxwarn 4
