# Supplementary material for: Elucidating the Solvent‐Dependent Solvation and Structural Stability of Irinotecan: A Molecular Simulation Study
Source: Chemphyschem. 2026 Apr 19;27(8):e70359. doi: 10.1002/cphc.70359 (PMC13092337; doi:10.1002/cphc.70359)
Supplement: Supplementary file 1 — Supplementary Material [file CPHC-27-e70359-s001.zip › gromacs_top/2_ethylhexanol.itp]

; GAFF am1-bcc 2-ethylhexanol
[ moleculetype ]
; Name            nrexcl
ethexoh          3

[ atoms ]
;   nr       type  resnr residue  atom   cgnr    charge       mass 
; atom 10-19 decreased by -0.00010010 to make neutral 
    1         c3      1    ethexoh     C1      1 -0.09310000  12.010000   
    2         c3      1    ethexoh     C2      2 -0.08040000  12.010000   
    3         c3      1    ethexoh     C3      3 -0.07940000  12.010000   
    4         c3      1    ethexoh     C4      4 -0.07340000  12.010000   
    5         c3      1    ethexoh     C5      5 -0.09870000  12.010000   
    6         c3      1    ethexoh     C6      6 -0.07540000  12.010000   
    7         c3      1    ethexoh     C7      7 -0.09110000  12.010000   
    8         c3      1    ethexoh     C8      8  0.12740000  12.010000   
    9         oh      1    ethexoh     O1      9 -0.59780000  16.000000   
   10         hc      1    ethexoh     H1     10  0.0331331    1.008000   
   11         hc      1    ethexoh     H2     11  0.0331331    1.008000   
   12         hc      1    ethexoh     H3     12  0.0331331    1.008000   
   13         hc      1    ethexoh     H4     13  0.0383001    1.008000   
   14         hc      1    ethexoh     H5     14  0.0383001    1.008000   
   15         hc      1    ethexoh     H6     15  0.0413001    1.008000   
   16         hc      1    ethexoh     H7     16  0.0413001    1.008000   
   17         hc      1    ethexoh     H8     17  0.0418001    1.008000   
   18         hc      1    ethexoh     H9     18  0.0418001    1.008000   
   19         hc      1    ethexoh    H10     19  0.0418001    1.008000   
   20         hc      1    ethexoh    H11     20  0.04470000   1.008000   
   21         hc      1    ethexoh    H12     21  0.04470000   1.008000   
   22         hc      1    ethexoh    H13     22  0.03370000   1.008000   
   23         hc      1    ethexoh    H14     23  0.03370000   1.008000   
   24         hc      1    ethexoh    H15     24  0.03370000   1.008000   
   25         h1      1    ethexoh    H16     25  0.04570000   1.008000   
   26         h1      1    ethexoh    H17     26  0.04570000   1.008000   
   27         ho      1    ethexoh    H18     27  0.39600000   1.008000   

[ bonds ]
;    ai     aj funct         c0         c1         c2         c3
      1      2     1   0.15380 194556.000000
      2      3     1   0.15380 194556.000000
      3      4     1   0.15380 194556.000000
      4      5     1   0.15380 194556.000000
      5      6     1   0.15380 194556.000000
      5      8     1   0.15380 194556.000000
      6      7     1   0.15380 194556.000000
      8      9     1   0.14230 245517.120000
      1     10     1   0.10970 314553.120000
      1     11     1   0.10970 314553.120000
      1     12     1   0.10970 314553.120000
      2     13     1   0.10970 314553.120000
      2     14     1   0.10970 314553.120000
      3     15     1   0.10970 314553.120000
      3     16     1   0.10970 314553.120000
      4     17     1   0.10970 314553.120000
      4     18     1   0.10970 314553.120000
      5     19     1   0.10970 314553.120000
      6     20     1   0.10970 314553.120000
      6     21     1   0.10970 314553.120000
      7     22     1   0.10970 314553.120000
      7     23     1   0.10970 314553.120000
      7     24     1   0.10970 314553.120000
      8     25     1   0.10970 314553.120000
      8     26     1   0.10970 314553.120000
      9     27     1   0.09730 471536.800000

[ pairs ]
;    ai     aj funct         c0         c1         c2         c3
      1      4     1
      2      5     1
      3      6     1
      3      8     1
      4      7     1
      4      9     1
      6      9     1
      7      8     1
      1     15     1
      1     16     1
      2     17     1
      2     18     1
     10      3     1
     11      3     1
     12      3     1
      3     19     1
      4     13     1
      4     14     1
      4     20     1
      4     21     1
      4     25     1
      4     26     1
      5     15     1
      5     16     1
      5     22     1
      5     23     1
      5     24     1
      5     27     1
      6     17     1
      6     18     1
      6     25     1
      6     26     1
      7     19     1
      8     17     1
      8     18     1
      8     20     1
      8     21     1
      9     19     1
     10     13     1
     10     14     1
     11     13     1
     11     14     1
     12     13     1
     12     14     1
     13     15     1
     13     16     1
     14     15     1
     14     16     1
     15     17     1
     15     18     1
     16     17     1
     16     18     1
     17     19     1
     18     19     1
     19     20     1
     19     21     1
     19     25     1
     19     26     1
     20     22     1
     20     23     1
     20     24     1
     21     22     1
     21     23     1
     21     24     1
     25     27     1
     26     27     1

[ angles ]
;    ai     aj     ak funct         c0         c1         c2         c3
      1      2      3     1   111.5100476 543.083200
      2      3      4     1   111.5100476 543.083200
      3      4      5     1   111.5100476 543.083200
      4      5      6     1   111.5100476 543.083200
      4      5      8     1   111.5100476 543.083200
      5      6      7     1   111.5100476 543.083200
      5      8      9     1   110.1900474 707.932800
      6      5      8     1   111.5100476 543.083200
      1      2     13     1   109.8000471 391.622400
      1      2     14     1   109.8000471 391.622400
      2      1     10     1   109.8000471 391.622400
      2      1     11     1   109.8000471 391.622400
      2      1     12     1   109.8000471 391.622400
      2      3     15     1   109.8000471 391.622400
      2      3     16     1   109.8000471 391.622400
      3      2     13     1   109.8000471 391.622400
      3      2     14     1   109.8000471 391.622400
      3      4     17     1   109.8000471 391.622400
      3      4     18     1   109.8000471 391.622400
      4      3     15     1   109.8000471 391.622400
      4      3     16     1   109.8000471 391.622400
      4      5     19     1   109.8000471 391.622400
      5      4     17     1   109.8000471 391.622400
      5      4     18     1   109.8000471 391.622400
      5      6     20     1   109.8000471 391.622400
      5      6     21     1   109.8000471 391.622400
      5      8     25     1   109.5600471 392.459200
      5      8     26     1   109.5600471 392.459200
      6      5     19     1   109.8000471 391.622400
      6      7     22     1   109.8000471 391.622400
      6      7     23     1   109.8000471 391.622400
      6      7     24     1   109.8000471 391.622400
      7      6     20     1   109.8000471 391.622400
      7      6     21     1   109.8000471 391.622400
      8      5     19     1   109.8000471 391.622400
      8      9     27     1   107.2600461 410.032000
      9      8     25     1   110.2600474 523.000000
      9      8     26     1   110.2600474 523.000000
     10      1     11     1   107.5800459 326.352000
     10      1     12     1   107.5800459 326.352000
     11      1     12     1   107.5800459 326.352000
     13      2     14     1   107.5800459 326.352000
     15      3     16     1   107.5800459 326.352000
     17      4     18     1   107.5800459 326.352000
     20      6     21     1   107.5800459 326.352000
     22      7     23     1   107.5800459 326.352000
     22      7     24     1   107.5800459 326.352000
     23      7     24     1   107.5800459 326.352000
     25      8     26     1   108.4600466 324.678400

[ dihedrals ]
;    ai     aj     ak     al funct         c0         c1         c2         c3         c4         c5
      1      2      3      4     1  0.0000000  0.4602400  1
      1      2      3      4     1  180.0000771  1.2133600  2
      1      2      3      4     1  0.0000000  0.5439200  3
      2      3      4      5     1  0.0000000  0.4602400  1
      2      3      4      5     1  180.0000771  1.2133600  2
      2      3      4      5     1  0.0000000  0.5439200  3
      3      4      5      6     1  0.0000000  0.4602400  1
      3      4      5      6     1  180.0000771  1.2133600  2
      3      4      5      6     1  0.0000000  0.5439200  3
      3      4      5      8     1  0.0000000  0.4602400  1
      3      4      5      8     1  180.0000771  1.2133600  2
      3      4      5      8     1  0.0000000  0.5439200  3
      4      5      6      7     1  0.0000000  0.4602400  1
      4      5      6      7     1  180.0000771  1.2133600  2
      4      5      6      7     1  0.0000000  0.5439200  3
      4      5      8      9     1  0.0000000  0.8786400  3
      6      5      8      9     1  0.0000000  0.8786400  3
      7      6      5      8     1  0.0000000  0.4602400  1
      7      6      5      8     1  180.0000771  1.2133600  2
      7      6      5      8     1  0.0000000  0.5439200  3
      1      2      3     15     1  0.0000000  0.3347200  3
      1      2      3     16     1  0.0000000  0.3347200  3
      2      3      4     17     1  0.0000000  0.3347200  3
      2      3      4     18     1  0.0000000  0.3347200  3
     10      1      2      3     1  0.0000000  0.3347200  3
     11      1      2      3     1  0.0000000  0.3347200  3
     12      1      2      3     1  0.0000000  0.3347200  3
      3      4      5     19     1  0.0000000  0.3347200  3
      4      3      2     13     1  0.0000000  0.3347200  3
      4      3      2     14     1  0.0000000  0.3347200  3
      4      5      6     20     1  0.0000000  0.3347200  3
      4      5      6     21     1  0.0000000  0.3347200  3
      4      5      8     25     1  0.0000000  0.6508444  3
      4      5      8     26     1  0.0000000  0.6508444  3
      5      4      3     15     1  0.0000000  0.3347200  3
      5      4      3     16     1  0.0000000  0.3347200  3
      5      6      7     22     1  0.0000000  0.3347200  3
      5      6      7     23     1  0.0000000  0.3347200  3
      5      6      7     24     1  0.0000000  0.3347200  3
      5      8      9     27     1  0.0000000  0.0000000  3
      6      5      4     17     1  0.0000000  0.3347200  3
      6      5      4     18     1  0.0000000  0.3347200  3
      6      5      8     25     1  0.0000000  0.6508444  3
      6      5      8     26     1  0.0000000  0.6508444  3
      7      6      5     19     1  0.0000000  0.3347200  3
      8      5      4     17     1  0.0000000  0.3347200  3
      8      5      4     18     1  0.0000000  0.3347200  3
      8      5      6     20     1  0.0000000  0.3347200  3
      8      5      6     21     1  0.0000000  0.3347200  3
      9      8      5     19     1  0.0000000  2.1338400  1
      9      8      5     19     1  0.0000000  0.7531200  3
     10      1      2     13     1  0.0000000  0.5020800  3
     10      1      2     14     1  0.0000000  0.5020800  3
     11      1      2     13     1  0.0000000  0.5020800  3
     11      1      2     14     1  0.0000000  0.5020800  3
     12      1      2     13     1  0.0000000  0.5020800  3
     12      1      2     14     1  0.0000000  0.5020800  3
     13      2      3     15     1  0.0000000  0.5020800  3
     13      2      3     16     1  0.0000000  0.5020800  3
     14      2      3     15     1  0.0000000  0.5020800  3
     14      2      3     16     1  0.0000000  0.5020800  3
     15      3      4     17     1  0.0000000  0.5020800  3
     15      3      4     18     1  0.0000000  0.5020800  3
     16      3      4     17     1  0.0000000  0.5020800  3
     16      3      4     18     1  0.0000000  0.5020800  3
     17      4      5     19     1  0.0000000  0.5020800  3
     18      4      5     19     1  0.0000000  0.5020800  3
     19      5      6     20     1  0.0000000  0.5020800  3
     19      5      6     21     1  0.0000000  0.5020800  3
     19      5      8     25     1  0.0000000  0.6508444  3
     19      5      8     26     1  0.0000000  0.6508444  3
     20      6      7     22     1  0.0000000  0.5020800  3
     20      6      7     23     1  0.0000000  0.5020800  3
     20      6      7     24     1  0.0000000  0.5020800  3
     21      6      7     22     1  0.0000000  0.5020800  3
     21      6      7     23     1  0.0000000  0.5020800  3
     21      6      7     24     1  0.0000000  0.5020800  3
     25      8      9     27     1  0.0000000  0.4727920  3
     26      8      9     27     1  0.0000000  0.4727920  3
