# Supplementary material for: Elucidating the Solvent‐Dependent Solvation and Structural Stability of Irinotecan: A Molecular Simulation Study
Source: Chemphyschem. 2026 Apr 19;27(8):e70359. doi: 10.1002/cphc.70359 (PMC13092337; doi:10.1002/cphc.70359)
Supplement: Supplementary file 1 — Supplementary Material [file CPHC-27-e70359-s001.zip › gromacs_top/acetic_acid.itp]

;
; GAFF2 acetic acid am1-bcc partial charges

[ moleculetype ]
; Name            nrexcl
acetic           3

[ atoms ]
;   nr       type  resnr residue  atom   cgnr    charge       mass  
    1         c3      1   acetic     C1      1 -0.20010000  12.010000   
    2          c      1   acetic     C2      2  0.62310000  12.010000   
    3          o      1   acetic     O1      3 -0.48500000  16.000000   
    4         oh      1   acetic     O2      4 -0.58410000  16.000000   
    5         hc      1   acetic     H1      5  0.07470000   1.008000   
    6         hc      1   acetic     H2      6  0.07470000   1.008000   
    7         hc      1   acetic     H3      7  0.07470000   1.008000   
    8         ho      1   acetic     H4      8  0.42200000   1.008000   

[ bonds ]
;    ai     aj funct         c0         c1         c2         c3
      1      2     1   0.15240 203509.760000
      2      3     1   0.12180 546095.680000
      2      4     1   0.13510 320578.080000
      1      5     1   0.10970 314553.120000
      1      6     1   0.10970 314553.120000
      1      7     1   0.10970 314553.120000
      4      8     1   0.09730 471536.800000

[ pairs ]
;    ai     aj funct         c0         c1         c2         c3
      1      8     1
      5      3     1
      6      3     1
      7      3     1
      3      8     1
      5      4     1
      6      4     1
      7      4     1

[ angles ]
;    ai     aj     ak funct         c0         c1         c2         c3
      1      2      3     1   123.2000528 707.932800
      1      2      4     1   112.7300484 717.974400
      3      2      4     1   122.1000523 968.177600
      2      1      5     1   108.7700466 396.643200
      2      1      6     1   108.7700466 396.643200
      2      1      7     1   108.7700466 396.643200
      2      4      8     1   106.5500460 431.788800
      5      1      6     1   107.5800459 326.352000
      5      1      7     1   107.5800459 326.352000
      6      1      7     1   107.5800459 326.352000

[ dihedrals ]
;    ai     aj     ak     al funct         c0         c1         c2         c3         c4         c5
      1      3      2      4     4  180.0000771  4.6024000  2
      1      2      4      8     1  180.0000771  7.4475200  2
      5      1      2      3     1  0.0000000  3.4727200  1
      5      1      2      3     1  180.0000771  0.1673600  3
      6      1      2      3     1  0.0000000  3.4727200  1
      6      1      2      3     1  180.0000771  0.1673600  3
      7      1      2      3     1  0.0000000  3.4727200  1
      7      1      2      3     1  180.0000771  0.1673600  3
      3      2      4      8     1  0.0000000  7.9496000  1
      3      2      4      8     1  180.0000771  9.6232000  2
      5      1      2      4     1  180.0000771  0.0000000  2
      6      1      2      4     1  180.0000771  0.0000000  2
      7      1      2      4     1  180.0000771  0.0000000  2
