# Supplementary material for: Elucidating the Solvent‐Dependent Solvation and Structural Stability of Irinotecan: A Molecular Simulation Study
Source: Chemphyschem. 2026 Apr 19;27(8):e70359. doi: 10.1002/cphc.70359 (PMC13092337; doi:10.1002/cphc.70359)
Supplement: Supplementary file 1 — Supplementary Material [file CPHC-27-e70359-s001.zip › gromacs_top/acetone.itp]

; GAFF acetone
[ moleculetype ]
; Name            nrexcl
ace          3

[ atoms ]
;   nr       type  resnr residue  atom   cgnr    charge       mass  
; Partial charge of each c3 decreased by 0.001001 to make neutral
    1         c3      1    ace     C1      1 -0.205101   12.010000   
    2          c      1    ace     C2      2 0.56510000  12.010000   
    3          o      1    ace     O1      3 -0.5351000  16.000000  
    4         c3      1    ace     C3      4 -0.205101   12.010000  
    5         hc      1    ace     H1      5 0.06336700   1.008000   
    6         hc      1    ace     H2      6 0.06336700   1.008000   
    7         hc      1    ace     H3      7 0.06336700   1.008000   
    8         hc      1    ace     H4      8 0.06336700   1.008000   
    9         hc      1    ace     H5      9 0.06336700   1.008000   
   10         hc      1    ace     H6     10 0.06336700   1.008000   

[ bonds ]
;    ai     aj funct         c0         c1         c2         c3
      1      2     1   0.15240 203509.760000
      2      3     1   0.12180 546095.680000
      2      4     1   0.15240 203509.760000
      1      5     1   0.10970 314553.120000
      1      6     1   0.10970 314553.120000
      1      7     1   0.10970 314553.120000
      4      8     1   0.10970 314553.120000
      4      9     1   0.10970 314553.120000
      4     10     1   0.10970 314553.120000

[ pairs ]
;    ai     aj funct         c0         c1         c2         c3
      1      8     1
      1      9     1
      1     10     1
      5      3     1
      6      3     1
      7      3     1
      3      8     1
      3      9     1
      3     10     1
      5      4     1
      6      4     1
      7      4     1

[ angles ]
;    ai     aj     ak funct         c0         c1         c2         c3
      1      2      3     1   123.2000528 707.932800
      1      2      4     1   116.5000499 535.552000
      3      2      4     1   123.2000528 707.932800
      2      1      5     1   108.7700466 396.643200
      2      1      6     1   108.7700466 396.643200
      2      1      7     1   108.7700466 396.643200
      2      4      8     1   108.7700466 396.643200
      2      4      9     1   108.7700466 396.643200
      2      4     10     1   108.7700466 396.643200
      5      1      6     1   107.5800459 326.352000
      5      1      7     1   107.5800459 326.352000
      6      1      7     1   107.5800459 326.352000
      8      4      9     1   107.5800459 326.352000
      8      4     10     1   107.5800459 326.352000
      9      4     10     1   107.5800459 326.352000

[ dihedrals ]
;    ai     aj     ak     al funct         c0         c1         c2         c3         c4         c5
      1      4      2      3     4  180.0000771  4.6024000  2
      1      2      4      8     1  0.0000000  0.0000000  2
      1      2      4      9     1  0.0000000  0.0000000  2
      1      2      4     10     1  0.0000000  0.0000000  2
      5      1      2      3     1  0.0000000  3.4727200  1
      5      1      2      3     1  180.0000771  0.1673600  3
      6      1      2      3     1  0.0000000  3.4727200  1
      6      1      2      3     1  180.0000771  0.1673600  3
      7      1      2      3     1  0.0000000  3.4727200  1
      7      1      2      3     1  180.0000771  0.1673600  3
      3      2      4      8     1  0.0000000  3.4727200  1
      3      2      4      8     1  180.0000771  0.1673600  3
      3      2      4      9     1  0.0000000  3.4727200  1
      3      2      4      9     1  180.0000771  0.1673600  3
      3      2      4     10     1  0.0000000  3.4727200  1
      3      2      4     10     1  180.0000771  0.1673600  3
      5      1      2      4     1  0.0000000  0.0000000  2
      6      1      2      4     1  0.0000000  0.0000000  2
      7      1      2      4     1  0.0000000  0.0000000  2
