# Supplementary material for: Elucidating the Solvent‐Dependent Solvation and Structural Stability of Irinotecan: A Molecular Simulation Study
Source: Chemphyschem. 2026 Apr 19;27(8):e70359. doi: 10.1002/cphc.70359 (PMC13092337; doi:10.1002/cphc.70359)
Supplement: Supplementary file 1 — Supplementary Material [file CPHC-27-e70359-s001.zip › gromacs_top/acetonitrile.itp]

; GAFF acetonitrile
[ moleculetype ]
; Name            nrexcl
acen              3

[ atoms ]
;   nr       type  resnr residue  atom   cgnr    charge       mass  
    1         c3      1    acen     C1      1 -0.04500000  12.010000   
    2         c1      1    acen     C2      2 0.20870000  12.010000   
    3         n1      1    acen     N1      3 -0.37580000  14.010000  
    4         hc      1    acen     H1      4 0.07070000   1.008000   
    5         hc      1    acen     H2      5 0.07070000   1.008000   
    6         hc      1    acen     H3      6 0.07070000   1.008000   

[ bonds ]
;    ai     aj funct         c0         c1         c2         c3
      1      2     1   0.14670 247609.120000
      2      3     1   0.11530 746007.200000
      1      4     1   0.10970 314553.120000
      1      5     1   0.10970 314553.120000
      1      6     1   0.10970 314553.120000

[ pairs ]
;    ai     aj funct         c0         c1         c2         c3
      4      3     1
      5      3     1
      6      3     1

[ angles ]
;    ai     aj     ak funct         c0         c1         c2         c3
      1      2      3     1   178.5800763 612.537600
      2      1      4     1   109.4100467 409.195200
      2      1      5     1   109.4100467 409.195200
      2      1      6     1   109.4100467 409.195200
      4      1      5     1   107.5800459 326.352000
      4      1      6     1   107.5800459 326.352000
      5      1      6     1   107.5800459 326.352000

[ dihedrals ]
;    ai     aj     ak     al funct         c0         c1         c2         c3         c4         c5
      4      1      2      3     1  180.0000771  0.0000000  2
      5      1      2      3     1  180.0000771  0.0000000  2
      6      1      2      3     1  180.0000771  0.0000000  2
