# Supplementary material for: Elucidating the Solvent‐Dependent Solvation and Structural Stability of Irinotecan: A Molecular Simulation Study
Source: Chemphyschem. 2026 Apr 19;27(8):e70359. doi: 10.1002/cphc.70359 (PMC13092337; doi:10.1002/cphc.70359)
Supplement: Supplementary file 1 — Supplementary Material [file CPHC-27-e70359-s001.zip › gromacs_top/amygdalin.itp]

; GAFF2 Amygdalin am1-bcc partial charges
[ moleculetype ]
; Name            nrexcl
amy          3

[ atoms ]
;   nr       type  resnr residue  atom   cgnr    charge       mass  
    1         ca      1    amy     C1      1 -0.11603125  12.010000  ; Partial charge of all 32 heavy atoms decreased by 0.00003125 to make neutral. 
    2         ca      1    amy     C2      2 -0.13153125  12.010000   
    3         ca      1    amy     C3      3 -0.11153125  12.010000   
    4         ca      1    amy     C4      4 -0.13933125  12.010000   
    5         ca      1    amy     C5      5 -0.11153125  12.010000   
    6         ca      1    amy     C6      6 -0.13153125  12.010000   
    7         c3      1    amy     C7      7 0.26946875  12.010000   
    8         c1      1    amy     C8      8 0.22166875  12.010000   
    9         n1      1    amy     N1      9 -0.35083125  14.010000   
   10         os      1    amy     O1     10 -0.43463125  16.000000   
   11         c3      1    amy     C9     11 0.33586875  12.010000   
   12         c3      1    amy    C10     12 0.07106875  12.010000   
   13         c3      1    amy    C11     13 0.07806875  12.010000   
   14         c3      1    amy    C12     14 0.08306875  12.010000  
   15         c3      1    amy    C13     15 0.10406875  12.010000   
   16         os      1    amy     O2     16 -0.41963125  16.000000  
   17         c3      1    amy    C14     17 0.13436875  12.010000   
   18         os      1    amy     O3     18 -0.45363125  16.000000  
   19         c3      1    amy    C15     19 0.29686875  12.010000   
   20         c3      1    amy    C16     20 0.09906875  12.010000   
   21         c3      1    amy    C17     21 0.08706875  12.010000   
   22         c3      1    amy    C18     22 0.07106875  12.010000   
   23         c3      1    amy    C19     23 0.07106875  12.010000   
   24         os      1    amy     O4     24 -0.44363125  16.000000  
   25         c3      1    amy    C20     25 0.13936875  12.010000   
   26         oh      1    amy     O5     26 -0.60283125  16.000000   
   27         oh      1    amy     O6     27 -0.60383125  16.000000   
   28         oh      1    amy     O7     28 -0.57283125  16.000000   
   29         oh      1    amy     O8     29 -0.57083125  16.000000   
   30         oh      1    amy     O9     30 -0.59783125  16.000000   
   31         oh      1    amy    O10     31 -0.59283125  16.000000   
   32         oh      1    amy    O11     32 -0.59883125  16.000000   
   33         ha      1    amy     H1     33 0.13600000   1.008000   
   34         ha      1    amy     H2     34 0.14750000   1.008000   
   35         ha      1    amy     H3     35 0.14150000   1.008000   
   36         ha      1    amy     H4     36 0.14150000   1.008000   
   37         ha      1    amy     H5     37 0.14750000   1.008000   
   38         h1      1    amy     H6     38 0.10070000   1.008000   
   39         h2      1    amy     H7     39 0.10370000   1.008000   
   40         h1      1    amy     H8     40 0.04970000   1.008000   
   41         h1      1    amy     H9     41 0.10770000   1.008000   
   42         h1      1    amy    H10     42 0.10270000   1.008000   
   43         h1      1    amy    H11     43 0.10070000   1.008000   
   44         h1      1    amy    H12     44 0.06370000   1.008000   
   45         h1      1    amy    H13     45 0.06370000   1.008000   
   46         h2      1    amy    H14     46 0.09270000   1.008000   
   47         h1      1    amy    H15     47 0.08670000   1.008000   
   48         h1      1    amy    H16     48 0.09970000   1.008000   
   49         h1      1    amy    H17     49 0.10670000   1.008000   
   50         h1      1    amy    H18     50 0.08470000   1.008000   
   51         h1      1    amy    H19     51 0.06120000   1.008000   
   52         h1      1    amy    H20     52 0.06120000   1.008000   
   53         ho      1    amy    H21     53 0.41800000   1.008000   
   54         ho      1    amy    H22     54 0.41000000   1.008000   
   55         ho      1    amy    H23     55 0.41300000   1.008000   
   56         ho      1    amy    H24     56 0.41800000   1.008000   
   57         ho      1    amy    H25     57 0.41200000   1.008000   
   58         ho      1    amy    H26     58 0.42000000   1.008000   
   59         ho      1    amy    H27     59 0.43100000   1.008000  
 
[ bonds ]
;    ai     aj funct         c0         c1         c2         c3
      1      2     1   0.13980 316812.480000
      1      6     1   0.13980 316812.480000
      2      3     1   0.13980 316812.480000
      3      4     1   0.13980 316812.480000
      4      5     1   0.13980 316812.480000
      4      7     1   0.15160 209451.040000
      5      6     1   0.13980 316812.480000
      7      8     1   0.14670 247609.120000
      7     10     1   0.14320 238320.640000
      8      9     1   0.11530 746007.200000
     10     11     1   0.14320 238320.640000
     11     12     1   0.15380 194556.000000
     11     16     1   0.14320 238320.640000
     12     13     1   0.15380 194556.000000
     12     32     1   0.14230 245517.120000
     13     14     1   0.15380 194556.000000
     13     31     1   0.14230 245517.120000
     14     15     1   0.15380 194556.000000
     14     30     1   0.14230 245517.120000
     15     16     1   0.14320 238320.640000
     15     17     1   0.15380 194556.000000
     17     18     1   0.14320 238320.640000
     18     19     1   0.14320 238320.640000
     19     20     1   0.15380 194556.000000
     19     24     1   0.14320 238320.640000
     20     21     1   0.15380 194556.000000
     20     29     1   0.14230 245517.120000
     21     22     1   0.15380 194556.000000
     21     28     1   0.14230 245517.120000
     22     23     1   0.15380 194556.000000
     22     27     1   0.14230 245517.120000
     23     24     1   0.14320 238320.640000
     23     25     1   0.15380 194556.000000
     25     26     1   0.14230 245517.120000
      1     33     1   0.10860 331121.760000
      2     34     1   0.10860 331121.760000
      3     35     1   0.10860 331121.760000
      5     36     1   0.10860 331121.760000
      6     37     1   0.10860 331121.760000
      7     38     1   0.10970 314553.120000
     11     39     1   0.10960 315724.640000
     12     40     1   0.10970 314553.120000
     13     41     1   0.10970 314553.120000
     14     42     1   0.10970 314553.120000
     15     43     1   0.10970 314553.120000
     17     44     1   0.10970 314553.120000
     17     45     1   0.10970 314553.120000
     19     46     1   0.10960 315724.640000
     20     47     1   0.10970 314553.120000
     21     48     1   0.10970 314553.120000
     22     49     1   0.10970 314553.120000
     23     50     1   0.10970 314553.120000
     25     51     1   0.10970 314553.120000
     25     52     1   0.10970 314553.120000
     26     53     1   0.09730 471536.800000
     27     54     1   0.09730 471536.800000
     28     55     1   0.09730 471536.800000
     29     56     1   0.09730 471536.800000
     30     57     1   0.09730 471536.800000
     31     58     1   0.09730 471536.800000
     32     59     1   0.09730 471536.800000

[ pairs ]
;    ai     aj funct         c0         c1         c2         c3
      1      4     1
      2      5     1
      2      7     1
      6      3     1
      3      8     1
      3     10     1
      4      9     1
      4     11     1
      5      8     1
      5     10     1
      6      7     1
      7     12     1
      7     16     1
      8     11     1
      9     10     1
     10     13     1
     10     32     1
     10     15     1
     11     14     1
     11     31     1
     11     17     1
     12     15     1
     12     30     1
     13     16     1
     13     17     1
     14     32     1
     14     18     1
     15     31     1
     15     19     1
     16     32     1
     16     30     1
     16     18     1
     17     30     1
     17     20     1
     17     24     1
     18     21     1
     18     29     1
     18     23     1
     19     22     1
     19     28     1
     19     25     1
     20     23     1
     20     27     1
     21     24     1
     21     25     1
     22     29     1
     22     26     1
     23     28     1
     24     29     1
     24     27     1
     24     26     1
     25     27     1
     27     28     1
     28     29     1
     30     31     1
     31     32     1
      1     35     1
      1     36     1
      2     37     1
     33      3     1
      3     36     1
      3     38     1
      4     34     1
      4     37     1
      5     35     1
      5     38     1
     33      5     1
      6     34     1
      7     35     1
      7     36     1
      7     39     1
      9     38     1
     10     40     1
     11     38     1
     11     41     1
     11     59     1
     11     43     1
     12     42     1
     12     58     1
     13     39     1
     13     59     1
     13     43     1
     13     57     1
     14     40     1
     14     58     1
     14     44     1
     14     45     1
     15     41     1
     15     57     1
     15     39     1
     16     40     1
     16     42     1
     16     44     1
     16     45     1
     17     42     1
     17     46     1
     18     43     1
     18     47     1
     19     44     1
     19     45     1
     19     48     1
     19     56     1
     19     50     1
     20     49     1
     20     55     1
     21     46     1
     21     56     1
     21     50     1
     21     54     1
     22     47     1
     22     55     1
     22     51     1
     22     52     1
     23     48     1
     23     54     1
     23     46     1
     23     53     1
     24     47     1
     24     49     1
     24     51     1
     24     52     1
     25     49     1
     26     50     1
     27     48     1
     27     50     1
     28     47     1
     28     49     1
     29     46     1
     29     48     1
     30     41     1
     30     43     1
     31     40     1
     31     42     1
     32     39     1
     32     41     1
     33     34     1
     33     37     1
     34     35     1
     36     37     1
     39     40     1
     40     41     1
     40     59     1
     41     42     1
     41     58     1
     42     43     1
     42     57     1
     43     44     1
     43     45     1
     46     47     1
     47     48     1
     47     56     1
     48     49     1
     48     55     1
     49     50     1
     49     54     1
     50     51     1
     50     52     1
     51     53     1
     52     53     1

[ angles ]
;    ai     aj     ak funct         c0         c1         c2         c3
      1      2      3     1   120.0200517 575.718400
      1      6      5     1   120.0200517 575.718400
      2      1      6     1   120.0200517 575.718400
      2      3      4     1   120.0200517 575.718400
      3      4      5     1   120.0200517 575.718400
      3      4      7     1   120.7700517 548.940800
      4      5      6     1   120.0200517 575.718400
      4      7      8     1   110.8900477 560.656000
      4      7     10     1   108.9500470 716.300800
      5      4      7     1   120.7700517 548.940800
      7      8      9     1   178.5800763 612.537600
      7     10     11     1   112.4800480 554.798400
      8      7     10     1   109.0000467 729.689600
     10     11     12     1   107.9700462 713.790400
     10     11     16     1   108.2900466 928.011200
     11     12     13     1   111.5100476 543.083200
     11     12     32     1   110.1900474 707.932800
     11     16     15     1   112.4800480 554.798400
     12     11     16     1   107.9700462 713.790400
     12     13     14     1   111.5100476 543.083200
     12     13     31     1   110.1900474 707.932800
     13     12     32     1   110.1900474 707.932800
     13     14     15     1   111.5100476 543.083200
     13     14     30     1   110.1900474 707.932800
     14     13     31     1   110.1900474 707.932800
     14     15     16     1   107.9700462 713.790400
     14     15     17     1   111.5100476 543.083200
     15     14     30     1   110.1900474 707.932800
     15     17     18     1   107.9700462 713.790400
     16     15     17     1   107.9700462 713.790400
     17     18     19     1   112.4800480 554.798400
     18     19     20     1   107.9700462 713.790400
     18     19     24     1   108.2900466 928.011200
     19     20     21     1   111.5100476 543.083200
     19     20     29     1   110.1900474 707.932800
     19     24     23     1   112.4800480 554.798400
     20     19     24     1   107.9700462 713.790400
     20     21     22     1   111.5100476 543.083200
     20     21     28     1   110.1900474 707.932800
     21     20     29     1   110.1900474 707.932800
     21     22     23     1   111.5100476 543.083200
     21     22     27     1   110.1900474 707.932800
     22     21     28     1   110.1900474 707.932800
     22     23     24     1   107.9700462 713.790400
     22     23     25     1   111.5100476 543.083200
     23     22     27     1   110.1900474 707.932800
     23     25     26     1   110.1900474 707.932800
     24     23     25     1   107.9700462 713.790400
      1      2     34     1   119.8800511 407.521600
      1      6     37     1   119.8800511 407.521600
      2      1     33     1   119.8800511 407.521600
      2      3     35     1   119.8800511 407.521600
      3      2     34     1   119.8800511 407.521600
      4      3     35     1   119.8800511 407.521600
      4      5     36     1   119.8800511 407.521600
      4      7     38     1   109.5600471 397.480000
      5      6     37     1   119.8800511 407.521600
      6      1     33     1   119.8800511 407.521600
      6      5     36     1   119.8800511 407.521600
      8      7     38     1   109.2400467 409.195200
     10      7     38     1   109.7800468 522.163200
     10     11     39     1   109.5800467 522.163200
     11     12     40     1   109.5600471 392.459200
     12     11     39     1   110.2200475 390.785600
     12     13     41     1   109.5600471 392.459200
     12     32     59     1   107.2600461 410.032000
     13     12     40     1   109.5600471 392.459200
     13     14     42     1   109.5600471 392.459200
     13     31     58     1   107.2600461 410.032000
     14     13     41     1   109.5600471 392.459200
     14     15     43     1   109.5600471 392.459200
     14     30     57     1   107.2600461 410.032000
     15     14     42     1   109.5600471 392.459200
     15     17     44     1   109.5600471 392.459200
     15     17     45     1   109.5600471 392.459200
     16     11     39     1   109.5800467 522.163200
     16     15     43     1   109.7800468 522.163200
     17     15     43     1   109.5600471 392.459200
     18     17     44     1   109.7800468 522.163200
     18     17     45     1   109.7800468 522.163200
     18     19     46     1   109.5800467 522.163200
     19     20     47     1   109.5600471 392.459200
     20     19     46     1   110.2200475 390.785600
     20     21     48     1   109.5600471 392.459200
     20     29     56     1   107.2600461 410.032000
     21     20     47     1   109.5600471 392.459200
     21     22     49     1   109.5600471 392.459200
     21     28     55     1   107.2600461 410.032000
     22     21     48     1   109.5600471 392.459200
     22     23     50     1   109.5600471 392.459200
     22     27     54     1   107.2600461 410.032000
     23     22     49     1   109.5600471 392.459200
     23     25     51     1   109.5600471 392.459200
     23     25     52     1   109.5600471 392.459200
     24     19     46     1   109.5800467 522.163200
     24     23     50     1   109.7800468 522.163200
     25     23     50     1   109.5600471 392.459200
     25     26     53     1   107.2600461 410.032000
     26     25     51     1   110.2600474 523.000000
     26     25     52     1   110.2600474 523.000000
     27     22     49     1   110.2600474 523.000000
     28     21     48     1   110.2600474 523.000000
     29     20     47     1   110.2600474 523.000000
     30     14     42     1   110.2600474 523.000000
     31     13     41     1   110.2600474 523.000000
     32     12     40     1   110.2600474 523.000000
     44     17     45     1   108.4600466 324.678400
     51     25     52     1   108.4600466 324.678400

[ dihedrals ]
;    ai     aj     ak     al funct         c0         c1         c2         c3         c4         c5
      1      2      3      4     1  180.0000771  15.1670000  2
      1      6      5      4     1  180.0000771  15.1670000  2
      2      1      6      5     1  180.0000771  15.1670000  2
      2      3      4      5     1  180.0000771  15.1670000  2
      2      3      4      7     1  180.0000771  15.1670000  2
      6      1      2      3     1  180.0000771  15.1670000  2
      3      4      5      6     1  180.0000771  15.1670000  2
      3      4      7      8     1  0.0000000  0.0000000  2
      3      4      7     10     1  0.0000000  0.0000000  2
      4      7      8      9     1  180.0000771  0.0000000  2
      4      7     10     11     1  0.0000000  1.6038667  3
      5      4      7      8     1  0.0000000  0.0000000  2
      5      4      7     10     1  0.0000000  0.0000000  2
      6      5      4      7     1  180.0000771  15.1670000  2
      7     10     11     12     1  0.0000000  0.0000000  1
      7     10     11     12     1  0.0000000  0.6694400  2
      7     10     11     12     1  0.0000000  1.0041600  3
      7     10     11     16     1  180.0000771  4.0584800  1
      7     10     11     16     1  0.0000000  5.1881600  2
      7     10     11     16     1  180.0000771  0.0000000  3
      8      7     10     11     1  0.0000000  1.6038667  3
      9      8      7     10     1  180.0000771  0.0000000  2
     10     11     12     13     1  0.0000000  0.6508444  3
     10     11     12     32     1  180.0000771  0.0836800  1
     10     11     12     32     1  0.0000000  0.0000000  2
     10     11     12     32     1  0.0000000  4.2258400  3
     10     11     16     15     1  180.0000771  4.0584800  1
     10     11     16     15     1  0.0000000  5.1881600  2
     10     11     16     15     1  180.0000771  0.0000000  3
     11     12     13     14     1  0.0000000  0.4602400  1
     11     12     13     14     1  180.0000771  1.2133600  2
     11     12     13     14     1  0.0000000  0.5439200  3
     11     12     13     31     1  0.0000000  0.8786400  3
     11     16     15     14     1  0.0000000  0.0000000  1
     11     16     15     14     1  0.0000000  0.6694400  2
     11     16     15     14     1  0.0000000  1.0041600  3
     11     16     15     17     1  0.0000000  0.0000000  1
     11     16     15     17     1  0.0000000  0.6694400  2
     11     16     15     17     1  0.0000000  1.0041600  3
     12     11     16     15     1  0.0000000  0.0000000  1
     12     11     16     15     1  0.0000000  0.6694400  2
     12     11     16     15     1  0.0000000  1.0041600  3
     12     13     14     15     1  0.0000000  0.4602400  1
     12     13     14     15     1  180.0000771  1.2133600  2
     12     13     14     15     1  0.0000000  0.5439200  3
     12     13     14     30     1  0.0000000  0.8786400  3
     13     12     11     16     1  0.0000000  0.6508444  3
     13     14     15     16     1  0.0000000  0.6508444  3
     13     14     15     17     1  0.0000000  0.4602400  1
     13     14     15     17     1  180.0000771  1.2133600  2
     13     14     15     17     1  0.0000000  0.5439200  3
     14     13     12     32     1  0.0000000  0.8786400  3
     14     15     17     18     1  0.0000000  0.6508444  3
     15     14     13     31     1  0.0000000  0.8786400  3
     15     17     18     19     1  0.0000000  0.0000000  1
     15     17     18     19     1  0.0000000  0.6694400  2
     15     17     18     19     1  0.0000000  1.0041600  3
     16     11     12     32     1  180.0000771  0.0836800  1
     16     11     12     32     1  0.0000000  0.0000000  2
     16     11     12     32     1  0.0000000  4.2258400  3
     16     15     14     30     1  180.0000771  0.0836800  1
     16     15     14     30     1  0.0000000  0.0000000  2
     16     15     14     30     1  0.0000000  4.2258400  3
     16     15     17     18     1  180.0000771  0.7112800  1
     16     15     17     18     1  180.0000771  0.0000000  2
     16     15     17     18     1  0.0000000  0.0000000  3
     17     15     14     30     1  0.0000000  0.8786400  3
     17     18     19     20     1  0.0000000  0.0000000  1
     17     18     19     20     1  0.0000000  0.6694400  2
     17     18     19     20     1  0.0000000  1.0041600  3
     17     18     19     24     1  180.0000771  4.0584800  1
     17     18     19     24     1  0.0000000  5.1881600  2
     17     18     19     24     1  180.0000771  0.0000000  3
     18     19     20     21     1  0.0000000  0.6508444  3
     18     19     20     29     1  180.0000771  0.0836800  1
     18     19     20     29     1  0.0000000  0.0000000  2
     18     19     20     29     1  0.0000000  4.2258400  3
     18     19     24     23     1  180.0000771  4.0584800  1
     18     19     24     23     1  0.0000000  5.1881600  2
     18     19     24     23     1  180.0000771  0.0000000  3
     19     20     21     22     1  0.0000000  0.4602400  1
     19     20     21     22     1  180.0000771  1.2133600  2
     19     20     21     22     1  0.0000000  0.5439200  3
     19     20     21     28     1  0.0000000  0.8786400  3
     19     24     23     22     1  0.0000000  0.0000000  1
     19     24     23     22     1  0.0000000  0.6694400  2
     19     24     23     22     1  0.0000000  1.0041600  3
     19     24     23     25     1  0.0000000  0.0000000  1
     19     24     23     25     1  0.0000000  0.6694400  2
     19     24     23     25     1  0.0000000  1.0041600  3
     20     19     24     23     1  0.0000000  0.0000000  1
     20     19     24     23     1  0.0000000  0.6694400  2
     20     19     24     23     1  0.0000000  1.0041600  3
     20     21     22     23     1  0.0000000  0.4602400  1
     20     21     22     23     1  180.0000771  1.2133600  2
     20     21     22     23     1  0.0000000  0.5439200  3
     20     21     22     27     1  0.0000000  0.8786400  3
     21     20     19     24     1  0.0000000  0.6508444  3
     21     22     23     24     1  0.0000000  0.6508444  3
     21     22     23     25     1  0.0000000  0.4602400  1
     21     22     23     25     1  180.0000771  1.2133600  2
     21     22     23     25     1  0.0000000  0.5439200  3
     22     21     20     29     1  0.0000000  0.8786400  3
     22     23     25     26     1  0.0000000  0.8786400  3
     23     22     21     28     1  0.0000000  0.8786400  3
     24     19     20     29     1  180.0000771  0.0836800  1
     24     19     20     29     1  0.0000000  0.0000000  2
     24     19     20     29     1  0.0000000  4.2258400  3
     24     23     22     27     1  180.0000771  0.0836800  1
     24     23     22     27     1  0.0000000  0.0000000  2
     24     23     22     27     1  0.0000000  4.2258400  3
     24     23     25     26     1  180.0000771  0.0836800  1
     24     23     25     26     1  0.0000000  0.0000000  2
     24     23     25     26     1  0.0000000  4.2258400  3
     25     23     22     27     1  0.0000000  0.8786400  3
     27     22     21     28     1  0.0000000  4.7279200  2
     27     22     21     28     1  0.0000000  3.7656000  3
     28     21     20     29     1  0.0000000  4.7279200  2
     28     21     20     29     1  0.0000000  3.7656000  3
     30     14     13     31     1  0.0000000  4.7279200  2
     30     14     13     31     1  0.0000000  3.7656000  3
     31     13     12     32     1  0.0000000  4.7279200  2
     31     13     12     32     1  0.0000000  3.7656000  3
      3      5      4      7     4  180.0000771  4.6024000  2
      1      2      3     35     1  180.0000771  15.1670000  2
      1      6      5     36     1  180.0000771  15.1670000  2
      2      1      6     37     1  180.0000771  15.1670000  2
     33      1      2      3     1  180.0000771  15.1670000  2
      3      4      5     36     1  180.0000771  15.1670000  2
      3      4      7     38     1  0.0000000  0.0000000  2
      4      3      2     34     1  180.0000771  15.1670000  2
      4      5      6     37     1  180.0000771  15.1670000  2
      5      4      3     35     1  180.0000771  15.1670000  2
      5      4      7     38     1  0.0000000  0.0000000  2
     33      1      6      5     1  180.0000771  15.1670000  2
      6      1      2     34     1  180.0000771  15.1670000  2
      7      4      3     35     1  180.0000771  15.1670000  2
      7      4      5     36     1  180.0000771  15.1670000  2
      7     10     11     39     1  0.0000000  1.6038667  3
      9      8      7     38     1  180.0000771  0.0000000  2
     10     11     12     40     1  0.0000000  1.0460000  1
     10     11     12     40     1  0.0000000  0.0000000  3
     11     10      7     38     1  0.0000000  1.4100080  3
     11     12     13     41     1  0.0000000  0.6508444  3
     11     12     32     59     1  0.0000000  0.0000000  3
     11     16     15     43     1  0.0000000  1.4100080  3
     12     13     14     42     1  0.0000000  0.6508444  3
     12     13     31     58     1  0.0000000  0.0000000  3
     13     12     11     39     1  0.0000000  0.6508444  3
     13     12     32     59     1  0.0000000  0.0000000  3
     13     14     15     43     1  0.0000000  0.6508444  3
     13     14     30     57     1  0.0000000  0.0000000  3
     14     13     12     40     1  0.0000000  0.6508444  3
     14     13     31     58     1  0.0000000  0.0000000  3
     14     15     17     44     1  0.0000000  0.6508444  3
     14     15     17     45     1  0.0000000  0.6508444  3
     15     14     13     41     1  0.0000000  0.6508444  3
     15     14     30     57     1  0.0000000  0.0000000  3
     15     16     11     39     1  0.0000000  1.6038667  3
     16     11     12     40     1  0.0000000  1.0460000  1
     16     11     12     40     1  0.0000000  0.0000000  3
     16     15     14     42     1  0.0000000  1.0460000  1
     16     15     14     42     1  0.0000000  0.0000000  3
     16     15     17     44     1  0.0000000  1.0460000  1
     16     15     17     44     1  0.0000000  0.0000000  3
     16     15     17     45     1  0.0000000  1.0460000  1
     16     15     17     45     1  0.0000000  0.0000000  3
     17     15     14     42     1  0.0000000  0.6508444  3
     17     18     19     46     1  0.0000000  1.6038667  3
     18     17     15     43     1  0.0000000  1.0460000  1
     18     17     15     43     1  0.0000000  0.0000000  3
     18     19     20     47     1  0.0000000  1.0460000  1
     18     19     20     47     1  0.0000000  0.0000000  3
     19     18     17     44     1  0.0000000  1.4100080  3
     19     18     17     45     1  0.0000000  1.4100080  3
     19     20     21     48     1  0.0000000  0.6508444  3
     19     20     29     56     1  0.0000000  0.0000000  3
     19     24     23     50     1  0.0000000  1.4100080  3
     20     21     22     49     1  0.0000000  0.6508444  3
     20     21     28     55     1  0.0000000  0.0000000  3
     21     20     19     46     1  0.0000000  0.6508444  3
     21     20     29     56     1  0.0000000  0.0000000  3
     21     22     23     50     1  0.0000000  0.6508444  3
     21     22     27     54     1  0.0000000  0.0000000  3
     22     21     20     47     1  0.0000000  0.6508444  3
     22     21     28     55     1  0.0000000  0.0000000  3
     22     23     25     51     1  0.0000000  0.6508444  3
     22     23     25     52     1  0.0000000  0.6508444  3
     23     22     21     48     1  0.0000000  0.6508444  3
     23     22     27     54     1  0.0000000  0.0000000  3
     23     24     19     46     1  0.0000000  1.6038667  3
     23     25     26     53     1  0.0000000  0.0000000  3
     24     19     20     47     1  0.0000000  1.0460000  1
     24     19     20     47     1  0.0000000  0.0000000  3
     24     23     22     49     1  0.0000000  1.0460000  1
     24     23     22     49     1  0.0000000  0.0000000  3
     24     23     25     51     1  0.0000000  1.0460000  1
     24     23     25     51     1  0.0000000  0.0000000  3
     24     23     25     52     1  0.0000000  1.0460000  1
     24     23     25     52     1  0.0000000  0.0000000  3
     25     23     22     49     1  0.0000000  0.6508444  3
     26     25     23     50     1  0.0000000  1.0460000  1
     26     25     23     50     1  0.0000000  0.0000000  3
     27     22     21     48     1  0.0000000  1.0460000  1
     27     22     21     48     1  0.0000000  0.0000000  3
     27     22     23     50     1  0.0000000  1.0460000  1
     27     22     23     50     1  0.0000000  0.0000000  3
     28     21     20     47     1  0.0000000  1.0460000  1
     28     21     20     47     1  0.0000000  0.0000000  3
     28     21     22     49     1  0.0000000  1.0460000  1
     28     21     22     49     1  0.0000000  0.0000000  3
     29     20     19     46     1  0.0000000  0.6508444  3
     29     20     21     48     1  0.0000000  1.0460000  1
     29     20     21     48     1  0.0000000  0.0000000  3
     30     14     13     41     1  0.0000000  1.0460000  1
     30     14     13     41     1  0.0000000  0.0000000  3
     30     14     15     43     1  0.0000000  1.0460000  1
     30     14     15     43     1  0.0000000  0.0000000  3
     31     13     12     40     1  0.0000000  1.0460000  1
     31     13     12     40     1  0.0000000  0.0000000  3
     31     13     14     42     1  0.0000000  1.0460000  1
     31     13     14     42     1  0.0000000  0.0000000  3
     32     12     11     39     1  0.0000000  0.6508444  3
     32     12     13     41     1  0.0000000  1.0460000  1
     32     12     13     41     1  0.0000000  0.0000000  3
     33      1      2     34     1  180.0000771  15.1670000  2
     33      1      6     37     1  180.0000771  15.1670000  2
     34      2      3     35     1  180.0000771  15.1670000  2
     36      5      6     37     1  180.0000771  15.1670000  2
     39     11     12     40     1  0.0000000  0.6508444  3
     40     12     13     41     1  0.0000000  0.6508444  3
     40     12     32     59     1  0.0000000  0.4727920  3
     41     13     14     42     1  0.0000000  0.6508444  3
     41     13     31     58     1  0.0000000  0.4727920  3
     42     14     15     43     1  0.0000000  0.6508444  3
     42     14     30     57     1  0.0000000  0.4727920  3
     43     15     17     44     1  0.0000000  0.6508444  3
     43     15     17     45     1  0.0000000  0.6508444  3
     46     19     20     47     1  0.0000000  0.6508444  3
     47     20     21     48     1  0.0000000  0.6508444  3
     47     20     29     56     1  0.0000000  0.4727920  3
     48     21     22     49     1  0.0000000  0.6508444  3
     48     21     28     55     1  0.0000000  0.4727920  3
     49     22     23     50     1  0.0000000  0.6508444  3
     49     22     27     54     1  0.0000000  0.4727920  3
     50     23     25     51     1  0.0000000  0.6508444  3
     50     23     25     52     1  0.0000000  0.6508444  3
     51     25     26     53     1  0.0000000  0.4727920  3
     52     25     26     53     1  0.0000000  0.4727920  3
     33      1      6      2     4  180.0000771  4.6024000  2
      1      3      2     34     4  180.0000771  4.6024000  2
      2      4      3     35     4  180.0000771  4.6024000  2
      4      6      5     36     4  180.0000771  4.6024000  2
      1      5      6     37     4  180.0000771  4.6024000  2
