# Supplementary material for: Elucidating the Solvent‐Dependent Solvation and Structural Stability of Irinotecan: A Molecular Simulation Study
Source: Chemphyschem. 2026 Apr 19;27(8):e70359. doi: 10.1002/cphc.70359 (PMC13092337; doi:10.1002/cphc.70359)
Supplement: Supplementary file 1 — Supplementary Material [file CPHC-27-e70359-s001.zip › gromacs_top/butanol.itp]

; GAFF am1-bcc butanol
[ moleculetype ]
; Name            nrexcl
buoh          3

[ atoms ]
;   nr       type  resnr residue  atom   cgnr    charge       mass  
    1         c3      1    buoh     C1      1 -0.09300000  12.010000 ; Charge changed from -0.0931 to -0.0930 to make neutral 
    2         c3      1    buoh     C2      2 -0.07630000  12.010000 ; Charge changed from -0.0764 to -0.0763  
    3         c3      1    buoh     C3      3 -0.12040000  12.010000   
    4         c3      1    buoh     C4      4  0.12640000  12.010000   
    5         oh      1    buoh     O1      5 -0.59880000  16.000000   
    6         hc      1    buoh     H1      6  0.03410000   1.008000 ; Charge changed from 0.034033 to 0.0341  
    7         hc      1    buoh     H2      7  0.03410000   1.008000 ; Charge changed from 0.034033 to 0.0341
    8         hc      1    buoh     H3      8  0.03410000   1.008000 ; Charge changed from 0.034033 to 0.0341
    9         hc      1    buoh     H4      9  0.04030000   1.008000 ; Charge changed from 0.0402 to 0.0403  
   10         hc      1    buoh     H5     10  0.04030000   1.008000 ; Charge changed from 0.0402 to 0.0403 
   11         hc      1    buoh     H6     11  0.04730000   1.008000 ; Charge changed from 0.0472 to 0.0473  
   12         hc      1    buoh     H7     12  0.04730000   1.008000 ; Charge changed from 0.0472 to 0.0473  
   13         h1      1    buoh     H8     13  0.04430000   1.008000 ; Charge changed from 0.0442 to 0.0443
   14         h1      1    buoh     H9     14  0.04430000   1.008000 ; Charge changed from 0.0442 to 0.0443
   15         ho      1    buoh    H10     15  0.39600000   1.008000   

[ bonds ]
;    ai     aj funct         c0         c1         c2         c3
      1      2     1   0.15380 194556.000000
      2      3     1   0.15380 194556.000000
      3      4     1   0.15380 194556.000000
      4      5     1   0.14230 245517.120000
      1      6     1   0.10970 314553.120000
      1      7     1   0.10970 314553.120000
      1      8     1   0.10970 314553.120000
      2      9     1   0.10970 314553.120000
      2     10     1   0.10970 314553.120000
      3     11     1   0.10970 314553.120000
      3     12     1   0.10970 314553.120000
      4     13     1   0.10970 314553.120000
      4     14     1   0.10970 314553.120000
      5     15     1   0.09730 471536.800000

[ pairs ]
;    ai     aj funct         c0         c1         c2         c3
      1      4     1
      2      5     1
      1     11     1
      1     12     1
      2     13     1
      2     14     1
      6      3     1
      7      3     1
      8      3     1
      3     15     1
      4      9     1
      4     10     1
      5     11     1
      5     12     1
      6      9     1
      6     10     1
      7      9     1
      7     10     1
      8      9     1
      8     10     1
      9     11     1
      9     12     1
     10     11     1
     10     12     1
     11     13     1
     11     14     1
     12     13     1
     12     14     1
     13     15     1
     14     15     1

[ angles ]
;    ai     aj     ak funct         c0         c1         c2         c3
      1      2      3     1   111.5100476 543.083200
      2      3      4     1   111.5100476 543.083200
      3      4      5     1   110.1900474 707.932800
      1      2      9     1   109.8000471 391.622400
      1      2     10     1   109.8000471 391.622400
      2      1      6     1   109.8000471 391.622400
      2      1      7     1   109.8000471 391.622400
      2      1      8     1   109.8000471 391.622400
      2      3     11     1   109.8000471 391.622400
      2      3     12     1   109.8000471 391.622400
      3      2      9     1   109.8000471 391.622400
      3      2     10     1   109.8000471 391.622400
      3      4     13     1   109.5600471 392.459200
      3      4     14     1   109.5600471 392.459200
      4      3     11     1   109.8000471 391.622400
      4      3     12     1   109.8000471 391.622400
      4      5     15     1   107.2600461 410.032000
      5      4     13     1   110.2600474 523.000000
      5      4     14     1   110.2600474 523.000000
      6      1      7     1   107.5800459 326.352000
      6      1      8     1   107.5800459 326.352000
      7      1      8     1   107.5800459 326.352000
      9      2     10     1   107.5800459 326.352000
     11      3     12     1   107.5800459 326.352000
     13      4     14     1   108.4600466 324.678400

[ dihedrals ]
;    ai     aj     ak     al funct         c0         c1         c2         c3         c4         c5
      1      2      3      4     1  0.0000000  0.4602400  1
      1      2      3      4     1  180.0000771  1.2133600  2
      1      2      3      4     1  0.0000000  0.5439200  3
      2      3      4      5     1  0.0000000  0.8786400  3
      1      2      3     11     1  0.0000000  0.3347200  3
      1      2      3     12     1  0.0000000  0.3347200  3
      2      3      4     13     1  0.0000000  0.6508444  3
      2      3      4     14     1  0.0000000  0.6508444  3
      6      1      2      3     1  0.0000000  0.3347200  3
      7      1      2      3     1  0.0000000  0.3347200  3
      8      1      2      3     1  0.0000000  0.3347200  3
      3      4      5     15     1  0.0000000  0.0000000  3
      4      3      2      9     1  0.0000000  0.3347200  3
      4      3      2     10     1  0.0000000  0.3347200  3
      5      4      3     11     1  0.0000000  2.1338400  1
      5      4      3     11     1  0.0000000  0.7531200  3
      5      4      3     12     1  0.0000000  2.1338400  1
      5      4      3     12     1  0.0000000  0.7531200  3
      6      1      2      9     1  0.0000000  0.5020800  3
      6      1      2     10     1  0.0000000  0.5020800  3
      7      1      2      9     1  0.0000000  0.5020800  3
      7      1      2     10     1  0.0000000  0.5020800  3
      8      1      2      9     1  0.0000000  0.5020800  3
      8      1      2     10     1  0.0000000  0.5020800  3
      9      2      3     11     1  0.0000000  0.5020800  3
      9      2      3     12     1  0.0000000  0.5020800  3
     10      2      3     11     1  0.0000000  0.5020800  3
     10      2      3     12     1  0.0000000  0.5020800  3
     11      3      4     13     1  0.0000000  0.6508444  3
     11      3      4     14     1  0.0000000  0.6508444  3
     12      3      4     13     1  0.0000000  0.6508444  3
     12      3      4     14     1  0.0000000  0.6508444  3
     13      4      5     15     1  0.0000000  0.4727920  3
     14      4      5     15     1  0.0000000  0.4727920  3
