# Supplementary material for: Elucidating the Solvent‐Dependent Solvation and Structural Stability of Irinotecan: A Molecular Simulation Study
Source: Chemphyschem. 2026 Apr 19;27(8):e70359. doi: 10.1002/cphc.70359 (PMC13092337; doi:10.1002/cphc.70359)
Supplement: Supplementary file 1 — Supplementary Material [file CPHC-27-e70359-s001.zip › gromacs_top/butyl_ether.itp]

; GAFF butyl ether
[ moleculetype ]
; Name            nrexcl
butet          3

[ atoms ]
;   nr       type  resnr residue  atom   cgnr    charge       mass  
; residue    1 butet rtp butet q -0.0
    1         c3      1    butet     C1      1 -0.09210000  12.010000   
    2         c3      1    butet     C2      2 -0.07940000  12.010000   
    3         c3      1    butet     C3      3 -0.08440000  12.010000   
    4         c3      1    butet     C4      4  0.13140000  12.010000   
    5         os      1    butet     O1      5 -0.42560000  16.000000   
    6         c3      1    butet     C5      6  0.13140000  12.010000   
    7         c3      1    butet     C6      7 -0.08440000  12.010000   
    8         c3      1    butet     C7      8 -0.07940000  12.010000   
    9         c3      1    butet     C8      9 -0.09210000  12.010000   
   10         hc      1    butet     H1     10  0.034176     1.008000   
   11         hc      1    butet     H2     11  0.034176     1.008000   
   12         hc      1    butet     H3     12  0.034176     1.008000   
   13         hc      1    butet     H4     13  0.038843     1.008000   
   14         hc      1    butet     H5     14  0.038843     1.008000   
   15         hc      1    butet     H6     15  0.054843     1.008000   
   16         hc      1    butet     H7     16  0.054843     1.008000   
   17         h1      1    butet     H8     17  0.02370000   1.008000   
   18         h1      1    butet     H9     18  0.02370000   1.008000   
   19         h1      1    butet    H10     19  0.02370000   1.008000   
   20         h1      1    butet    H11     20  0.02370000   1.008000   
   21         hc      1    butet    H12     21  0.054843     1.008000   
   22         hc      1    butet    H13     22  0.054843     1.008000   
   23         hc      1    butet    H14     23  0.038843     1.008000   
   24         hc      1    butet    H15     24  0.038843     1.008000   
   25         hc      1    butet    H16     25  0.034176     1.008000   
   26         hc      1    butet    H17     26  0.034176     1.008000   
   27         hc      1    butet    H18     27  0.034176     1.008000   

[ bonds ]
;    ai     aj funct         c0         c1         c2         c3
      1      2     1   0.15380 194556.000000
      2      3     1   0.15380 194556.000000
      3      4     1   0.15380 194556.000000
      4      5     1   0.14320 238320.640000
      5      6     1   0.14320 238320.640000
      6      7     1   0.15380 194556.000000
      7      8     1   0.15380 194556.000000
      8      9     1   0.15380 194556.000000
      1     10     1   0.10970 314553.120000
      1     11     1   0.10970 314553.120000
      1     12     1   0.10970 314553.120000
      2     13     1   0.10970 314553.120000
      2     14     1   0.10970 314553.120000
      3     15     1   0.10970 314553.120000
      3     16     1   0.10970 314553.120000
      4     17     1   0.10970 314553.120000
      4     18     1   0.10970 314553.120000
      6     19     1   0.10970 314553.120000
      6     20     1   0.10970 314553.120000
      7     21     1   0.10970 314553.120000
      7     22     1   0.10970 314553.120000
      8     23     1   0.10970 314553.120000
      8     24     1   0.10970 314553.120000
      9     25     1   0.10970 314553.120000
      9     26     1   0.10970 314553.120000
      9     27     1   0.10970 314553.120000

[ pairs ]
;    ai     aj funct         c0         c1         c2         c3
      1      4     1
      2      5     1
      3      6     1
      4      7     1
      5      8     1
      6      9     1
      1     15     1
      1     16     1
      2     17     1
      2     18     1
     10      3     1
     11      3     1
     12      3     1
      4     13     1
      4     14     1
      4     19     1
      4     20     1
      5     15     1
      5     16     1
      5     21     1
      5     22     1
      6     17     1
      6     18     1
      6     23     1
      6     24     1
      7     25     1
      7     26     1
      7     27     1
      8     19     1
      8     20     1
      9     21     1
      9     22     1
     10     13     1
     10     14     1
     11     13     1
     11     14     1
     12     13     1
     12     14     1
     13     15     1
     13     16     1
     14     15     1
     14     16     1
     15     17     1
     15     18     1
     16     17     1
     16     18     1
     19     21     1
     19     22     1
     20     21     1
     20     22     1
     21     23     1
     21     24     1
     22     23     1
     22     24     1
     23     25     1
     23     26     1
     23     27     1
     24     25     1
     24     26     1
     24     27     1

[ angles ]
;    ai     aj     ak funct         c0         c1         c2         c3
      1      2      3     1   111.5100476 543.083200
      2      3      4     1   111.5100476 543.083200
      3      4      5     1   107.9700462 713.790400
      4      5      6     1   112.4800480 554.798400
      5      6      7     1   107.9700462 713.790400
      6      7      8     1   111.5100476 543.083200
      7      8      9     1   111.5100476 543.083200
      1      2     13     1   109.8000471 391.622400
      1      2     14     1   109.8000471 391.622400
      2      1     10     1   109.8000471 391.622400
      2      1     11     1   109.8000471 391.622400
      2      1     12     1   109.8000471 391.622400
      2      3     15     1   109.8000471 391.622400
      2      3     16     1   109.8000471 391.622400
      3      2     13     1   109.8000471 391.622400
      3      2     14     1   109.8000471 391.622400
      3      4     17     1   109.5600471 392.459200
      3      4     18     1   109.5600471 392.459200
      4      3     15     1   109.8000471 391.622400
      4      3     16     1   109.8000471 391.622400
      5      4     17     1   109.7800468 522.163200
      5      4     18     1   109.7800468 522.163200
      5      6     19     1   109.7800468 522.163200
      5      6     20     1   109.7800468 522.163200
      6      7     21     1   109.8000471 391.622400
      6      7     22     1   109.8000471 391.622400
      7      6     19     1   109.5600471 392.459200
      7      6     20     1   109.5600471 392.459200
      7      8     23     1   109.8000471 391.622400
      7      8     24     1   109.8000471 391.622400
      8      7     21     1   109.8000471 391.622400
      8      7     22     1   109.8000471 391.622400
      8      9     25     1   109.8000471 391.622400
      8      9     26     1   109.8000471 391.622400
      8      9     27     1   109.8000471 391.622400
      9      8     23     1   109.8000471 391.622400
      9      8     24     1   109.8000471 391.622400
     10      1     11     1   107.5800459 326.352000
     10      1     12     1   107.5800459 326.352000
     11      1     12     1   107.5800459 326.352000
     13      2     14     1   107.5800459 326.352000
     15      3     16     1   107.5800459 326.352000
     17      4     18     1   108.4600466 324.678400
     19      6     20     1   108.4600466 324.678400
     21      7     22     1   107.5800459 326.352000
     23      8     24     1   107.5800459 326.352000
     25      9     26     1   107.5800459 326.352000
     25      9     27     1   107.5800459 326.352000
     26      9     27     1   107.5800459 326.352000

[ dihedrals ]
;    ai     aj     ak     al funct         c0         c1         c2         c3         c4         c5
      1      2      3      4     1  0.0000000  0.4602400  1
      1      2      3      4     1  180.0000771  1.2133600  2
      1      2      3      4     1  0.0000000  0.5439200  3
      2      3      4      5     1  0.0000000  0.6508444  3
      3      4      5      6     1  0.0000000  0.0000000  1
      3      4      5      6     1  0.0000000  0.6694400  2
      3      4      5      6     1  0.0000000  1.0041600  3
      4      5      6      7     1  0.0000000  0.0000000  1
      4      5      6      7     1  0.0000000  0.6694400  2
      4      5      6      7     1  0.0000000  1.0041600  3
      5      6      7      8     1  0.0000000  0.6508444  3
      6      7      8      9     1  0.0000000  0.4602400  1
      6      7      8      9     1  180.0000771  1.2133600  2
      6      7      8      9     1  0.0000000  0.5439200  3
      1      2      3     15     1  0.0000000  0.3347200  3
      1      2      3     16     1  0.0000000  0.3347200  3
      2      3      4     17     1  0.0000000  0.6508444  3
      2      3      4     18     1  0.0000000  0.6508444  3
     10      1      2      3     1  0.0000000  0.3347200  3
     11      1      2      3     1  0.0000000  0.3347200  3
     12      1      2      3     1  0.0000000  0.3347200  3
      4      3      2     13     1  0.0000000  0.3347200  3
      4      3      2     14     1  0.0000000  0.3347200  3
      4      5      6     19     1  0.0000000  1.4100080  3
      4      5      6     20     1  0.0000000  1.4100080  3
      5      4      3     15     1  0.0000000  1.0460000  1
      5      4      3     15     1  0.0000000  0.0000000  3
      5      4      3     16     1  0.0000000  1.0460000  1
      5      4      3     16     1  0.0000000  0.0000000  3
      5      6      7     21     1  0.0000000  1.0460000  1
      5      6      7     21     1  0.0000000  0.0000000  3
      5      6      7     22     1  0.0000000  1.0460000  1
      5      6      7     22     1  0.0000000  0.0000000  3
      6      5      4     17     1  0.0000000  1.4100080  3
      6      5      4     18     1  0.0000000  1.4100080  3
      6      7      8     23     1  0.0000000  0.3347200  3
      6      7      8     24     1  0.0000000  0.3347200  3
      7      8      9     25     1  0.0000000  0.3347200  3
      7      8      9     26     1  0.0000000  0.3347200  3
      7      8      9     27     1  0.0000000  0.3347200  3
      8      7      6     19     1  0.0000000  0.6508444  3
      8      7      6     20     1  0.0000000  0.6508444  3
      9      8      7     21     1  0.0000000  0.3347200  3
      9      8      7     22     1  0.0000000  0.3347200  3
     10      1      2     13     1  0.0000000  0.5020800  3
     10      1      2     14     1  0.0000000  0.5020800  3
     11      1      2     13     1  0.0000000  0.5020800  3
     11      1      2     14     1  0.0000000  0.5020800  3
     12      1      2     13     1  0.0000000  0.5020800  3
     12      1      2     14     1  0.0000000  0.5020800  3
     13      2      3     15     1  0.0000000  0.5020800  3
     13      2      3     16     1  0.0000000  0.5020800  3
     14      2      3     15     1  0.0000000  0.5020800  3
     14      2      3     16     1  0.0000000  0.5020800  3
     15      3      4     17     1  0.0000000  0.6508444  3
     15      3      4     18     1  0.0000000  0.6508444  3
     16      3      4     17     1  0.0000000  0.6508444  3
     16      3      4     18     1  0.0000000  0.6508444  3
     19      6      7     21     1  0.0000000  0.6508444  3
     19      6      7     22     1  0.0000000  0.6508444  3
     20      6      7     21     1  0.0000000  0.6508444  3
     20      6      7     22     1  0.0000000  0.6508444  3
     21      7      8     23     1  0.0000000  0.5020800  3
     21      7      8     24     1  0.0000000  0.5020800  3
     22      7      8     23     1  0.0000000  0.5020800  3
     22      7      8     24     1  0.0000000  0.5020800  3
     23      8      9     25     1  0.0000000  0.5020800  3
     23      8      9     26     1  0.0000000  0.5020800  3
     23      8      9     27     1  0.0000000  0.5020800  3
     24      8      9     25     1  0.0000000  0.5020800  3
     24      8      9     26     1  0.0000000  0.5020800  3
     24      8      9     27     1  0.0000000  0.5020800  3
