# Supplementary material for: Elucidating the Solvent‐Dependent Solvation and Structural Stability of Irinotecan: A Molecular Simulation Study
Source: Chemphyschem. 2026 Apr 19;27(8):e70359. doi: 10.1002/cphc.70359 (PMC13092337; doi:10.1002/cphc.70359)
Supplement: Supplementary file 1 — Supplementary Material [file CPHC-27-e70359-s001.zip › gromacs_top/carbon_tetrachloride.itp]

; GAFF carbon tetrachloride
[ moleculetype ]
; Name            nrexcl
ctet          3

[ atoms ]
;   nr       type  resnr residue  atom   cgnr    charge       mass  
; Partial charges decreased by -0.000200 to make neutral
    1         c3      1    ctet     C1      1  0.3248  12.010000  
    2         cl      1    ctet    Cl1      2 -0.0812  35.450000   
    3         cl      1    ctet    Cl2      3 -0.0812  35.450000   
    4         cl      1    ctet    Cl3      4 -0.0812  35.450000   
    5         cl      1    ctet    Cl4      5 -0.0812  35.450000   

[ bonds ]
;    ai     aj funct         c0         c1         c2         c3
      1      2     1   0.18040 130122.400000
      1      3     1   0.18040 130122.400000
      1      4     1   0.18040 130122.400000
      1      5     1   0.18040 130122.400000

[ angles ]
;    ai     aj     ak funct         c0         c1         c2         c3
      2      1      3     1   109.3300469 681.155200
      2      1      4     1   109.3300469 681.155200
      2      1      5     1   109.3300469 681.155200
      3      1      4     1   109.3300469 681.155200
      3      1      5     1   109.3300469 681.155200
      4      1      5     1   109.3300469 681.155200
