# Supplementary material for: Elucidating the Solvent‐Dependent Solvation and Structural Stability of Irinotecan: A Molecular Simulation Study
Source: Chemphyschem. 2026 Apr 19;27(8):e70359. doi: 10.1002/cphc.70359 (PMC13092337; doi:10.1002/cphc.70359)
Supplement: Supplementary file 1 — Supplementary Material [file CPHC-27-e70359-s001.zip › gromacs_top/chloroform.itp]

; GAFF chloroform
[ moleculetype ]
; Name            nrexcl
chlor          3

[ atoms ]
;   nr       type  resnr residue  atom   cgnr    charge       mass  
; Partial charges decreased by -0.0002 to make neutral.
    1         c3      1    chlor     C1      1  0.2237  12.010000   
    2         cl      1    chlor    Cl1      2 -0.1142  35.450000   
    3         cl      1    chlor    Cl2      3 -0.1142  35.450000   
    4         cl      1    chlor    Cl3      4 -0.1142  35.450000   
    5         h3      1    chlor     H1      5  0.1189   1.008000   

[ bonds ]
;    ai     aj funct         c0         c1         c2         c3
      1      2     1   0.18040 130122.400000
      1      3     1   0.18040 130122.400000
      1      4     1   0.18040 130122.400000
      1      5     1   0.10950 317565.600000

[ angles ]
;    ai     aj     ak funct         c0         c1         c2         c3
      2      1      3     1   109.3300469 681.155200
      2      1      4     1   109.3300469 681.155200
      3      1      4     1   109.3300469 681.155200
      2      1      5     1   107.6600463 407.521600
      3      1      5     1   107.6600463 407.521600
      4      1      5     1   107.6600463 407.521600
