# Supplementary material for: Elucidating the Solvent‐Dependent Solvation and Structural Stability of Irinotecan: A Molecular Simulation Study
Source: Chemphyschem. 2026 Apr 19;27(8):e70359. doi: 10.1002/cphc.70359 (PMC13092337; doi:10.1002/cphc.70359)
Supplement: Supplementary file 1 — Supplementary Material [file CPHC-27-e70359-s001.zip › gromacs_top/cyclohexane.itp]

; GAFF cyclohexane
[ moleculetype ]
; Name            nrexcl
chex              3

[ atoms ]
;   nr       type  resnr residue  atom   cgnr    charge       mass  
    1         c3      1    chex     C1      1 -0.07640000  12.010000   
    2         c3      1    chex     C2      2 -0.07640000  12.010000   
    3         c3      1    chex     C3      3 -0.07640000  12.010000   
    4         c3      1    chex     C4      4 -0.07640000  12.010000   
    5         c3      1    chex     C5      5 -0.07640000  12.010000   
    6         c3      1    chex     C6      6 -0.07640000  12.010000   
    7         hc      1    chex     H1      7 0.03820000   1.008000   
    8         hc      1    chex     H2      8 0.03820000   1.008000   
    9         hc      1    chex     H3      9 0.03820000   1.008000   
   10         hc      1    chex     H4     10 0.03820000   1.008000   
   11         hc      1    chex     H5     11 0.03820000   1.008000   
   12         hc      1    chex     H6     12 0.03820000   1.008000   
   13         hc      1    chex     H7     13 0.03820000   1.008000   
   14         hc      1    chex     H8     14 0.03820000   1.008000   
   15         hc      1    chex     H9     15 0.03820000   1.008000   
   16         hc      1    chex    H10     16 0.03820000   1.008000   
   17         hc      1    chex    H11     17 0.03820000   1.008000   
   18         hc      1    chex    H12     18 0.03820000   1.008000   

[ bonds ]
;    ai     aj funct         c0         c1         c2         c3
      1      2     1   0.15380 194556.000000
      1      6     1   0.15380 194556.000000
      2      3     1   0.15380 194556.000000
      3      4     1   0.15380 194556.000000
      4      5     1   0.15380 194556.000000
      5      6     1   0.15380 194556.000000
      1      7     1   0.10970 314553.120000
      1      8     1   0.10970 314553.120000
      2      9     1   0.10970 314553.120000
      2     10     1   0.10970 314553.120000
      3     11     1   0.10970 314553.120000
      3     12     1   0.10970 314553.120000
      4     13     1   0.10970 314553.120000
      4     14     1   0.10970 314553.120000
      5     15     1   0.10970 314553.120000
      5     16     1   0.10970 314553.120000
      6     17     1   0.10970 314553.120000
      6     18     1   0.10970 314553.120000

[ pairs ]
;    ai     aj funct         c0         c1         c2         c3
      1      4     1
      2      5     1
      6      3     1
      1     11     1
      1     12     1
      1     15     1
      1     16     1
      2     17     1
      2     18     1
      2     13     1
      2     14     1
      7      3     1
      8      3     1
      3     15     1
      3     16     1
      4      9     1
      4     10     1
      4     17     1
      4     18     1
      5     11     1
      5     12     1
      7      5     1
      8      5     1
      6      9     1
      6     10     1
      6     13     1
      6     14     1
      7      9     1
      7     10     1
      7     17     1
      7     18     1
      8      9     1
      8     10     1
      8     17     1
      8     18     1
      9     11     1
      9     12     1
     10     11     1
     10     12     1
     11     13     1
     11     14     1
     12     13     1
     12     14     1
     13     15     1
     13     16     1
     14     15     1
     14     16     1
     15     17     1
     15     18     1
     16     17     1
     16     18     1

[ angles ]
;    ai     aj     ak funct         c0         c1         c2         c3
      1      2      3     1   111.5100476 543.083200
      1      6      5     1   111.5100476 543.083200
      2      1      6     1   111.5100476 543.083200
      2      3      4     1   111.5100476 543.083200
      3      4      5     1   111.5100476 543.083200
      4      5      6     1   111.5100476 543.083200
      1      2      9     1   109.8000471 391.622400
      1      2     10     1   109.8000471 391.622400
      1      6     17     1   109.8000471 391.622400
      1      6     18     1   109.8000471 391.622400
      2      1      7     1   109.8000471 391.622400
      2      1      8     1   109.8000471 391.622400
      2      3     11     1   109.8000471 391.622400
      2      3     12     1   109.8000471 391.622400
      3      2      9     1   109.8000471 391.622400
      3      2     10     1   109.8000471 391.622400
      3      4     13     1   109.8000471 391.622400
      3      4     14     1   109.8000471 391.622400
      4      3     11     1   109.8000471 391.622400
      4      3     12     1   109.8000471 391.622400
      4      5     15     1   109.8000471 391.622400
      4      5     16     1   109.8000471 391.622400
      5      4     13     1   109.8000471 391.622400
      5      4     14     1   109.8000471 391.622400
      5      6     17     1   109.8000471 391.622400
      5      6     18     1   109.8000471 391.622400
      6      1      7     1   109.8000471 391.622400
      6      1      8     1   109.8000471 391.622400
      6      5     15     1   109.8000471 391.622400
      6      5     16     1   109.8000471 391.622400
      7      1      8     1   107.5800459 326.352000
      9      2     10     1   107.5800459 326.352000
     11      3     12     1   107.5800459 326.352000
     13      4     14     1   107.5800459 326.352000
     15      5     16     1   107.5800459 326.352000
     17      6     18     1   107.5800459 326.352000

[ dihedrals ]
;    ai     aj     ak     al funct         c0         c1         c2         c3         c4         c5
      1      2      3      4     1  0.0000000  0.4602400  1
      1      2      3      4     1  180.0000771  1.2133600  2
      1      2      3      4     1  0.0000000  0.5439200  3
      1      6      5      4     1  0.0000000  0.4602400  1
      1      6      5      4     1  180.0000771  1.2133600  2
      1      6      5      4     1  0.0000000  0.5439200  3
      2      1      6      5     1  0.0000000  0.4602400  1
      2      1      6      5     1  180.0000771  1.2133600  2
      2      1      6      5     1  0.0000000  0.5439200  3
      2      3      4      5     1  0.0000000  0.4602400  1
      2      3      4      5     1  180.0000771  1.2133600  2
      2      3      4      5     1  0.0000000  0.5439200  3
      6      1      2      3     1  0.0000000  0.4602400  1
      6      1      2      3     1  180.0000771  1.2133600  2
      6      1      2      3     1  0.0000000  0.5439200  3
      3      4      5      6     1  0.0000000  0.4602400  1
      3      4      5      6     1  180.0000771  1.2133600  2
      3      4      5      6     1  0.0000000  0.5439200  3
      1      2      3     11     1  0.0000000  0.3347200  3
      1      2      3     12     1  0.0000000  0.3347200  3
      1      6      5     15     1  0.0000000  0.3347200  3
      1      6      5     16     1  0.0000000  0.3347200  3
      2      1      6     17     1  0.0000000  0.3347200  3
      2      1      6     18     1  0.0000000  0.3347200  3
      2      3      4     13     1  0.0000000  0.3347200  3
      2      3      4     14     1  0.0000000  0.3347200  3
      7      1      2      3     1  0.0000000  0.3347200  3
      8      1      2      3     1  0.0000000  0.3347200  3
      3      4      5     15     1  0.0000000  0.3347200  3
      3      4      5     16     1  0.0000000  0.3347200  3
      4      3      2      9     1  0.0000000  0.3347200  3
      4      3      2     10     1  0.0000000  0.3347200  3
      4      5      6     17     1  0.0000000  0.3347200  3
      4      5      6     18     1  0.0000000  0.3347200  3
      5      4      3     11     1  0.0000000  0.3347200  3
      5      4      3     12     1  0.0000000  0.3347200  3
      7      1      6      5     1  0.0000000  0.3347200  3
      8      1      6      5     1  0.0000000  0.3347200  3
      6      1      2      9     1  0.0000000  0.3347200  3
      6      1      2     10     1  0.0000000  0.3347200  3
      6      5      4     13     1  0.0000000  0.3347200  3
      6      5      4     14     1  0.0000000  0.3347200  3
      7      1      2      9     1  0.0000000  0.5020800  3
      7      1      2     10     1  0.0000000  0.5020800  3
      7      1      6     17     1  0.0000000  0.5020800  3
      7      1      6     18     1  0.0000000  0.5020800  3
      8      1      2      9     1  0.0000000  0.5020800  3
      8      1      2     10     1  0.0000000  0.5020800  3
      8      1      6     17     1  0.0000000  0.5020800  3
      8      1      6     18     1  0.0000000  0.5020800  3
      9      2      3     11     1  0.0000000  0.5020800  3
      9      2      3     12     1  0.0000000  0.5020800  3
     10      2      3     11     1  0.0000000  0.5020800  3
     10      2      3     12     1  0.0000000  0.5020800  3
     11      3      4     13     1  0.0000000  0.5020800  3
     11      3      4     14     1  0.0000000  0.5020800  3
     12      3      4     13     1  0.0000000  0.5020800  3
     12      3      4     14     1  0.0000000  0.5020800  3
     13      4      5     15     1  0.0000000  0.5020800  3
     13      4      5     16     1  0.0000000  0.5020800  3
     14      4      5     15     1  0.0000000  0.5020800  3
     14      4      5     16     1  0.0000000  0.5020800  3
     15      5      6     17     1  0.0000000  0.5020800  3
     15      5      6     18     1  0.0000000  0.5020800  3
     16      5      6     17     1  0.0000000  0.5020800  3
     16      5      6     18     1  0.0000000  0.5020800  3
