# Supplementary material for: Elucidating the Solvent‐Dependent Solvation and Structural Stability of Irinotecan: A Molecular Simulation Study
Source: Chemphyschem. 2026 Apr 19;27(8):e70359. doi: 10.1002/cphc.70359 (PMC13092337; doi:10.1002/cphc.70359)
Supplement: Supplementary file 1 — Supplementary Material [file CPHC-27-e70359-s001.zip › gromacs_top/dichloromethane.itp]

; GAFF dichloromethane
[ moleculetype ]
; Name            nrexcl
dicl          3

[ atoms ]
;   nr       type  resnr residue  atom   cgnr    charge       mass  
; Partial charges decreased by 0.0002 to make neutral
    1         c3      1    dicl     C1      1  0.1222  12.010000   
    2         cl      1    dicl    Cl1      2 -0.1506  35.450000   
    3         cl      1    dicl    Cl2      3 -0.1506  35.450000   
    4         h2      1    dicl     H1      4  0.0895   1.008000   
    5         h2      1    dicl     H2      5  0.0895   1.008000   

[ bonds ]
;    ai     aj funct         c0         c1         c2         c3
      1      2     1   0.18040 130122.400000
      1      3     1   0.18040 130122.400000
      1      4     1   0.10960 315724.640000
      1      5     1   0.10960 315724.640000

[ angles ]
;    ai     aj     ak funct         c0         c1         c2         c3
      2      1      3     1   109.3300469 681.155200
      2      1      4     1   106.9900460 408.358400
      2      1      5     1   106.9900460 408.358400
      3      1      4     1   106.9900460 408.358400
      3      1      5     1   106.9900460 408.358400
      4      1      5     1   110.2000472 322.168000
