# Supplementary material for: Elucidating the Solvent‐Dependent Solvation and Structural Stability of Irinotecan: A Molecular Simulation Study
Source: Chemphyschem. 2026 Apr 19;27(8):e70359. doi: 10.1002/cphc.70359 (PMC13092337; doi:10.1002/cphc.70359)
Supplement: Supplementary file 1 — Supplementary Material [file CPHC-27-e70359-s001.zip › gromacs_top/diethyl_ether.itp]

;
; GAFF2 diethyl ether am1-bcc partial charges

[ moleculetype ]
; Name            nrexcl
diet              3

; The initial model had a net charge of 0.001. I decreased the charge  
; of all 10 hydrogens by 0.0001 to make neutral.

[ atoms ]
;   nr       type  resnr residue  atom   cgnr    charge       mass  
    1         c3      1  diet     C1      1   -0.09610000  12.010000   
    2         c3      1  diet     C2      2    0.13040000  12.010000   
    3         os      1  diet     O1      3   -0.42660000  16.000000  
    4         c3      1  diet     C3      4    0.13040000  12.010000   
    5         c3      1  diet     C4      5   -0.09610000  12.010000   
    6         hc      1  diet     H1      6    0.04460000   1.008000   
    7         hc      1  diet     H2      7    0.04460000   1.008000   
    8         hc      1  diet     H3      8    0.04460000   1.008000   
    9         h1      1  diet     H4      9    0.02260000   1.008000   
   10         h1      1  diet     H5     10    0.02260000   1.008000   
   11         h1      1  diet     H6     11    0.02260000   1.008000   
   12         h1      1  diet     H7     12    0.02260000   1.008000   
   13         hc      1  diet     H8     13    0.04460000   1.008000   
   14         hc      1  diet     H9     14    0.04460000   1.008000   
   15         hc      1  diet    H10     15    0.04460000   1.008000   

[ bonds ]
;    ai     aj funct         c0         c1         c2         c3
      1      2     1   0.15380 194556.000000
      2      3     1   0.14320 238320.640000
      3      4     1   0.14320 238320.640000
      4      5     1   0.15380 194556.000000
      1      6     1   0.10970 314553.120000
      1      7     1   0.10970 314553.120000
      1      8     1   0.10970 314553.120000
      2      9     1   0.10970 314553.120000
      2     10     1   0.10970 314553.120000
      4     11     1   0.10970 314553.120000
      4     12     1   0.10970 314553.120000
      5     13     1   0.10970 314553.120000
      5     14     1   0.10970 314553.120000
      5     15     1   0.10970 314553.120000

[ pairs ]
;    ai     aj funct         c0         c1         c2         c3
      1      4     1
      2      5     1
      2     11     1
      2     12     1
      6      3     1
      7      3     1
      8      3     1
      3     13     1
      3     14     1
      3     15     1
      4      9     1
      4     10     1
      6      9     1
      6     10     1
      7      9     1
      7     10     1
      8      9     1
      8     10     1
     11     13     1
     11     14     1
     11     15     1
     12     13     1
     12     14     1
     12     15     1

[ angles ]
;    ai     aj     ak funct         c0         c1         c2         c3
      1      2      3     1   107.9700462 713.790400
      2      3      4     1   112.4800480 554.798400
      3      4      5     1   107.9700462 713.790400
      1      2      9     1   109.5600471 392.459200
      1      2     10     1   109.5600471 392.459200
      2      1      6     1   109.8000471 391.622400
      2      1      7     1   109.8000471 391.622400
      2      1      8     1   109.8000471 391.622400
      3      2      9     1   109.7800468 522.163200
      3      2     10     1   109.7800468 522.163200
      3      4     11     1   109.7800468 522.163200
      3      4     12     1   109.7800468 522.163200
      4      5     13     1   109.8000471 391.622400
      4      5     14     1   109.8000471 391.622400
      4      5     15     1   109.8000471 391.622400
      5      4     11     1   109.5600471 392.459200
      5      4     12     1   109.5600471 392.459200
      6      1      7     1   107.5800459 326.352000
      6      1      8     1   107.5800459 326.352000
      7      1      8     1   107.5800459 326.352000
      9      2     10     1   108.4600466 324.678400
     11      4     12     1   108.4600466 324.678400
     13      5     14     1   107.5800459 326.352000
     13      5     15     1   107.5800459 326.352000
     14      5     15     1   107.5800459 326.352000

[ dihedrals ]
;    ai     aj     ak     al funct         c0         c1         c2         c3         c4         c5
      1      2      3      4     1  0.0000000  0.0000000  1
      1      2      3      4     1  0.0000000  0.6694400  2
      1      2      3      4     1  0.0000000  1.0041600  3
      2      3      4      5     1  0.0000000  0.0000000  1
      2      3      4      5     1  0.0000000  0.6694400  2
      2      3      4      5     1  0.0000000  1.0041600  3
      2      3      4     11     1  0.0000000  1.4100080  3
      2      3      4     12     1  0.0000000  1.4100080  3
      6      1      2      3     1  0.0000000  1.0460000  1
      6      1      2      3     1  0.0000000  0.0000000  3
      7      1      2      3     1  0.0000000  1.0460000  1
      7      1      2      3     1  0.0000000  0.0000000  3
      8      1      2      3     1  0.0000000  1.0460000  1
      8      1      2      3     1  0.0000000  0.0000000  3
      3      4      5     13     1  0.0000000  1.0460000  1
      3      4      5     13     1  0.0000000  0.0000000  3
      3      4      5     14     1  0.0000000  1.0460000  1
      3      4      5     14     1  0.0000000  0.0000000  3
      3      4      5     15     1  0.0000000  1.0460000  1
      3      4      5     15     1  0.0000000  0.0000000  3
      4      3      2      9     1  0.0000000  1.4100080  3
      4      3      2     10     1  0.0000000  1.4100080  3
      6      1      2      9     1  0.0000000  0.6508444  3
      6      1      2     10     1  0.0000000  0.6508444  3
      7      1      2      9     1  0.0000000  0.6508444  3
      7      1      2     10     1  0.0000000  0.6508444  3
      8      1      2      9     1  0.0000000  0.6508444  3
      8      1      2     10     1  0.0000000  0.6508444  3
     11      4      5     13     1  0.0000000  0.6508444  3
     11      4      5     14     1  0.0000000  0.6508444  3
     11      4      5     15     1  0.0000000  0.6508444  3
     12      4      5     13     1  0.0000000  0.6508444  3
     12      4      5     14     1  0.0000000  0.6508444  3
     12      4      5     15     1  0.0000000  0.6508444  3
