# Supplementary material for: Elucidating the Solvent‐Dependent Solvation and Structural Stability of Irinotecan: A Molecular Simulation Study
Source: Chemphyschem. 2026 Apr 19;27(8):e70359. doi: 10.1002/cphc.70359 (PMC13092337; doi:10.1002/cphc.70359)
Supplement: Supplementary file 1 — Supplementary Material [file CPHC-27-e70359-s001.zip › gromacs_top/diisopropyl_ether.itp]

; GAFF diisopropyl ether
[ moleculetype ]
; Name            nrexcl
isoet          3

[ atoms ]
;   nr       type  resnr residue  atom   cgnr    charge       mass  
; Partial charge of hc decreased by 0.000083 to make neutral
    1         c3      1    isoet     C1      1 -0.10710000  12.010000   
    2         c3      1    isoet     C2      2  0.14010000  12.010000   
    3         c3      1    isoet     C3      3 -0.10710000  12.010000   
    4         os      1    isoet     O1      4 -0.42460000  16.000000   
    5         c3      1    isoet     C4      5  0.14010000  12.010000   
    6         c3      1    isoet     C5      6 -0.10710000  12.010000   
    7         c3      1    isoet     C6      7 -0.10710000  12.010000  
    8         hc      1    isoet     H1      8  0.04195      1.008000   
    9         hc      1    isoet     H2      9  0.04195      1.008000   
   10         hc      1    isoet     H3     10  0.04195      1.008000   
   11         h1      1    isoet     H4     11  0.03470000   1.008000   
   12         hc      1    isoet     H5     12  0.04195      1.008000   
   13         hc      1    isoet     H6     13  0.04195      1.008000   
   14         hc      1    isoet     H7     14  0.04195     1.008000   
   15         h1      1    isoet     H8     15 0.03470000   1.008000   
   16         hc      1    isoet     H9     16  0.04195     1.008000   
   17         hc      1    isoet    H10     17  0.04195     1.008000   
   18         hc      1    isoet    H11     18  0.04195     1.008000  
   19         hc      1    isoet    H12     19  0.04195     1.008000   
   20         hc      1    isoet    H13     20  0.04195     1.008000   
   21         hc      1    isoet    H14     21  0.04195     1.008000   

[ bonds ]
;    ai     aj funct         c0         c1         c2         c3
      1      2     1   0.15380 194556.000000
      2      3     1   0.15380 194556.000000
      2      4     1   0.14320 238320.640000
      4      5     1   0.14320 238320.640000
      5      6     1   0.15380 194556.000000
      5      7     1   0.15380 194556.000000
      1      8     1   0.10970 314553.120000
      1      9     1   0.10970 314553.120000
      1     10     1   0.10970 314553.120000
      2     11     1   0.10970 314553.120000
      3     12     1   0.10970 314553.120000
      3     13     1   0.10970 314553.120000
      3     14     1   0.10970 314553.120000
      5     15     1   0.10970 314553.120000
      6     16     1   0.10970 314553.120000
      6     17     1   0.10970 314553.120000
      6     18     1   0.10970 314553.120000
      7     19     1   0.10970 314553.120000
      7     20     1   0.10970 314553.120000
      7     21     1   0.10970 314553.120000

[ pairs ]
;    ai     aj funct         c0         c1         c2         c3
      1      5     1
      2      6     1
      2      7     1
      3      5     1
      1     12     1
      1     13     1
      1     14     1
      2     15     1
      8      3     1
      9      3     1
     10      3     1
      8      4     1
      9      4     1
     10      4     1
      4     12     1
      4     13     1
      4     14     1
      4     16     1
      4     17     1
      4     18     1
      4     19     1
      4     20     1
      4     21     1
      5     11     1
      6     19     1
      6     20     1
      6     21     1
      7     16     1
      7     17     1
      7     18     1
      8     11     1
      9     11     1
     10     11     1
     11     12     1
     11     13     1
     11     14     1
     15     16     1
     15     17     1
     15     18     1
     15     19     1
     15     20     1
     15     21     1

[ angles ]
;    ai     aj     ak funct         c0         c1         c2         c3
      1      2      3     1   111.5100476 543.083200
      1      2      4     1   107.9700462 713.790400
      2      4      5     1   112.4800480 554.798400
      3      2      4     1   107.9700462 713.790400
      4      5      6     1   107.9700462 713.790400
      4      5      7     1   107.9700462 713.790400
      6      5      7     1   111.5100476 543.083200
      1      2     11     1   109.5600471 392.459200
      2      1      8     1   109.8000471 391.622400
      2      1      9     1   109.8000471 391.622400
      2      1     10     1   109.8000471 391.622400
      2      3     12     1   109.8000471 391.622400
      2      3     13     1   109.8000471 391.622400
      2      3     14     1   109.8000471 391.622400
      3      2     11     1   109.5600471 392.459200
      4      2     11     1   109.7800468 522.163200
      4      5     15     1   109.7800468 522.163200
      5      6     16     1   109.8000471 391.622400
      5      6     17     1   109.8000471 391.622400
      5      6     18     1   109.8000471 391.622400
      5      7     19     1   109.8000471 391.622400
      5      7     20     1   109.8000471 391.622400
      5      7     21     1   109.8000471 391.622400
      6      5     15     1   109.5600471 392.459200
      7      5     15     1   109.5600471 392.459200
      8      1      9     1   107.5800459 326.352000
      8      1     10     1   107.5800459 326.352000
      9      1     10     1   107.5800459 326.352000
     12      3     13     1   107.5800459 326.352000
     12      3     14     1   107.5800459 326.352000
     13      3     14     1   107.5800459 326.352000
     16      6     17     1   107.5800459 326.352000
     16      6     18     1   107.5800459 326.352000
     17      6     18     1   107.5800459 326.352000
     19      7     20     1   107.5800459 326.352000
     19      7     21     1   107.5800459 326.352000
     20      7     21     1   107.5800459 326.352000

[ dihedrals ]
;    ai     aj     ak     al funct         c0         c1         c2         c3         c4         c5
      1      2      4      5     1  0.0000000  0.0000000  1
      1      2      4      5     1  0.0000000  0.6694400  2
      1      2      4      5     1  0.0000000  1.0041600  3
      2      4      5      6     1  0.0000000  0.0000000  1
      2      4      5      6     1  0.0000000  0.6694400  2
      2      4      5      6     1  0.0000000  1.0041600  3
      2      4      5      7     1  0.0000000  0.0000000  1
      2      4      5      7     1  0.0000000  0.6694400  2
      2      4      5      7     1  0.0000000  1.0041600  3
      3      2      4      5     1  0.0000000  0.0000000  1
      3      2      4      5     1  0.0000000  0.6694400  2
      3      2      4      5     1  0.0000000  1.0041600  3
      1      2      3     12     1  0.0000000  0.3347200  3
      1      2      3     13     1  0.0000000  0.3347200  3
      1      2      3     14     1  0.0000000  0.3347200  3
      2      4      5     15     1  0.0000000  1.4100080  3
      8      1      2      3     1  0.0000000  0.3347200  3
      9      1      2      3     1  0.0000000  0.3347200  3
     10      1      2      3     1  0.0000000  0.3347200  3
      8      1      2      4     1  0.0000000  1.0460000  1
      8      1      2      4     1  0.0000000  0.0000000  3
      9      1      2      4     1  0.0000000  1.0460000  1
      9      1      2      4     1  0.0000000  0.0000000  3
     10      1      2      4     1  0.0000000  1.0460000  1
     10      1      2      4     1  0.0000000  0.0000000  3
      4      2      3     12     1  0.0000000  1.0460000  1
      4      2      3     12     1  0.0000000  0.0000000  3
      4      2      3     13     1  0.0000000  1.0460000  1
      4      2      3     13     1  0.0000000  0.0000000  3
      4      2      3     14     1  0.0000000  1.0460000  1
      4      2      3     14     1  0.0000000  0.0000000  3
      4      5      6     16     1  0.0000000  1.0460000  1
      4      5      6     16     1  0.0000000  0.0000000  3
      4      5      6     17     1  0.0000000  1.0460000  1
      4      5      6     17     1  0.0000000  0.0000000  3
      4      5      6     18     1  0.0000000  1.0460000  1
      4      5      6     18     1  0.0000000  0.0000000  3
      4      5      7     19     1  0.0000000  1.0460000  1
      4      5      7     19     1  0.0000000  0.0000000  3
      4      5      7     20     1  0.0000000  1.0460000  1
      4      5      7     20     1  0.0000000  0.0000000  3
      4      5      7     21     1  0.0000000  1.0460000  1
      4      5      7     21     1  0.0000000  0.0000000  3
      5      4      2     11     1  0.0000000  1.4100080  3
      6      5      7     19     1  0.0000000  0.3347200  3
      6      5      7     20     1  0.0000000  0.3347200  3
      6      5      7     21     1  0.0000000  0.3347200  3
      7      5      6     16     1  0.0000000  0.3347200  3
      7      5      6     17     1  0.0000000  0.3347200  3
      7      5      6     18     1  0.0000000  0.3347200  3
      8      1      2     11     1  0.0000000  0.6508444  3
      9      1      2     11     1  0.0000000  0.6508444  3
     10      1      2     11     1  0.0000000  0.6508444  3
     11      2      3     12     1  0.0000000  0.6508444  3
     11      2      3     13     1  0.0000000  0.6508444  3
     11      2      3     14     1  0.0000000  0.6508444  3
     15      5      6     16     1  0.0000000  0.6508444  3
     15      5      6     17     1  0.0000000  0.6508444  3
     15      5      6     18     1  0.0000000  0.6508444  3
     15      5      7     19     1  0.0000000  0.6508444  3
     15      5      7     20     1  0.0000000  0.6508444  3
     15      5      7     21     1  0.0000000  0.6508444  3
