# Supplementary material for: Elucidating the Solvent‐Dependent Solvation and Structural Stability of Irinotecan: A Molecular Simulation Study
Source: Chemphyschem. 2026 Apr 19;27(8):e70359. doi: 10.1002/cphc.70359 (PMC13092337; doi:10.1002/cphc.70359)
Supplement: Supplementary file 1 — Supplementary Material [file CPHC-27-e70359-s001.zip › gromacs_top/dimethylformamide.itp]

; GAFF dimethylformamide
[ moleculetype ]
; Name            nrexcl
dmf          3

[ atoms ]
;   nr       type  resnr residue  atom   cgnr    charge       mass  
; Partial charge of c3 and h1 decreased by -0.000125 to make neutral
    1         c3      1    dmf     C1      1  0.079425    12.010000   
    2          n      1    dmf     N1      2 -0.49480000  14.010000  
    3         c3      1    dmf     C2      3  0.079425    12.010000   
    4          c      1    dmf     C3      4  0.66090000  12.010000   
    5          o      1    dmf     O1      5 -0.60410000  16.000000  
    6         h1      1    dmf     H1      6  0.041825     1.008000   
    7         h1      1    dmf     H2      7  0.041825     1.008000   
    8         h1      1    dmf     H3      8  0.041825     1.008000   
    9         h1      1    dmf     H4      9  0.041825     1.008000   
   10         h1      1    dmf     H5     10  0.041825     1.008000   
   11         h1      1    dmf     H6     11  0.041825     1.008000   
   12         h5      1    dmf     H7     12  0.02820000   1.008000   

[ bonds ]
;    ai     aj funct         c0         c1         c2         c3
      1      2     1   0.14620 220747.840000
      2      3     1   0.14620 220747.840000
      2      4     1   0.13790 298068.160000
      4      5     1   0.12180 546095.680000
      1      6     1   0.10970 314553.120000
      1      7     1   0.10970 314553.120000
      1      8     1   0.10970 314553.120000
      3      9     1   0.10970 314553.120000
      3     10     1   0.10970 314553.120000
      3     11     1   0.10970 314553.120000
      4     12     1   0.11050 302754.240000

[ pairs ]
;    ai     aj funct         c0         c1         c2         c3
      1      5     1
      3      5     1
      1      9     1
      1     10     1
      1     11     1
      1     12     1
      6      3     1
      7      3     1
      8      3     1
      3     12     1
      6      4     1
      7      4     1
      8      4     1
      4      9     1
      4     10     1
      4     11     1

[ angles ]
;    ai     aj     ak funct         c0         c1         c2         c3
      1      2      3     1   115.6400494 543.083200
      1      2      4     1   120.6900519 546.430400
      2      4      5     1   123.0500530 952.278400
      3      2      4     1   120.6900519 546.430400
      2      1      6     1   108.8800464 514.632000
      2      1      7     1   108.8800464 514.632000
      2      1      8     1   108.8800464 514.632000
      2      3      9     1   108.8800464 514.632000
      2      3     10     1   108.8800464 514.632000
      2      3     11     1   108.8800464 514.632000
      2      4     12     1   112.1600482 531.368000
      5      4     12     1   123.6500533 551.451200
      6      1      7     1   108.4600466 324.678400
      6      1      8     1   108.4600466 324.678400
      7      1      8     1   108.4600466 324.678400
      9      3     10     1   108.4600466 324.678400
      9      3     11     1   108.4600466 324.678400
     10      3     11     1   108.4600466 324.678400

[ dihedrals ]
;    ai     aj     ak     al funct         c0         c1         c2         c3         c4         c5
      1      2      4      5     1  180.0000771  10.4600000  2
      3      2      4      5     1  180.0000771  10.4600000  2
      4      1      2      3     4  180.0000771  4.6024000  2
      1      2      3      9     1  0.0000000  0.0000000  2
      1      2      3     10     1  0.0000000  0.0000000  2
      1      2      3     11     1  0.0000000  0.0000000  2
      1      2      4     12     1  180.0000771  10.4600000  2
      6      1      2      3     1  0.0000000  0.0000000  2
      7      1      2      3     1  0.0000000  0.0000000  2
      8      1      2      3     1  0.0000000  0.0000000  2
      3      2      4     12     1  180.0000771  10.4600000  2
      6      1      2      4     1  180.0000771  0.0000000  2
      7      1      2      4     1  180.0000771  0.0000000  2
      8      1      2      4     1  180.0000771  0.0000000  2
      4      2      3      9     1  180.0000771  0.0000000  2
      4      2      3     10     1  180.0000771  0.0000000  2
      4      2      3     11     1  180.0000771  0.0000000  2
     12      2      4      5     4  180.0000771  43.9320000  2
