# Supplementary material for: Elucidating the Solvent‐Dependent Solvation and Structural Stability of Irinotecan: A Molecular Simulation Study
Source: Chemphyschem. 2026 Apr 19;27(8):e70359. doi: 10.1002/cphc.70359 (PMC13092337; doi:10.1002/cphc.70359)
Supplement: Supplementary file 1 — Supplementary Material [file CPHC-27-e70359-s001.zip › gromacs_top/dimethyl_sulfoxide.itp]

; GAFF dimethyl sulfoxide
[ moleculetype ]
; Name            nrexcl
dmso          3

[ atoms ]
;   nr       type  resnr residue  atom   cgnr    charge       mass  
; Partial charge of h1 decreased by 0.000167
    1         c3      1    dmso     C1      1 -0.13080000  12.010000   
    2         s4      1    dmso     S1      2 0.26860000   32.060000   
    3          o      1    dmso     O1      3 -0.50620000  16.000000  
    4         c3      1    dmso     C2      4 -0.13080000  12.010000 
    5         h1      1    dmso     H1      5  0.0832       1.008000 
    6         h1      1    dmso     H2      6  0.0832       1.008000   
    7         h1      1    dmso     H3      7  0.0832       1.008000   
    8         h1      1    dmso     H4      8  0.0832       1.008000   
    9         h1      1    dmso     H5      9  0.0832       1.008000   
   10         h1      1    dmso     H6     10  0.0832       1.008000   

[ bonds ]
;    ai     aj funct         c0         c1         c2         c3
      1      2     1   0.18310 156900.000000
      2      3     1   0.15040 478900.640000
      2      4     1   0.18310 156900.000000
      1      5     1   0.10970 314553.120000
      1      6     1   0.10970 314553.120000
      1      7     1   0.10970 314553.120000
      4      8     1   0.10970 314553.120000
      4      9     1   0.10970 314553.120000
      4     10     1   0.10970 314553.120000

[ pairs ]
;    ai     aj funct         c0         c1         c2         c3
      1      8     1
      1      9     1
      1     10     1
      5      3     1
      6      3     1
      7      3     1
      3      8     1
      3      9     1
      3     10     1
      5      4     1
      6      4     1
      7      4     1

[ angles ]
;    ai     aj     ak funct         c0         c1         c2         c3
      1      2      3     1   106.7100456 777.387200
      1      2      4     1   96.1200414 606.680000
      3      2      4     1   106.7100456 777.387200
      2      1      5     1   107.9200465 358.987200
      2      1      6     1   107.9200465 358.987200
      2      1      7     1   107.9200465 358.987200
      2      4      8     1   107.9200465 358.987200
      2      4      9     1   107.9200465 358.987200
      2      4     10     1   107.9200465 358.987200
      5      1      6     1   108.4600466 324.678400
      5      1      7     1   108.4600466 324.678400
      6      1      7     1   108.4600466 324.678400
      8      4      9     1   108.4600466 324.678400
      8      4     10     1   108.4600466 324.678400
      9      4     10     1   108.4600466 324.678400

[ dihedrals ]
;    ai     aj     ak     al funct         c0         c1         c2         c3         c4         c5
      1      2      4      8     1  0.0000000  0.4895280  3
      1      2      4      9     1  0.0000000  0.4895280  3
      1      2      4     10     1  0.0000000  0.4895280  3
      5      1      2      3     1  0.0000000  0.8368000  3
      6      1      2      3     1  0.0000000  0.8368000  3
      7      1      2      3     1  0.0000000  0.8368000  3
      3      2      4      8     1  0.0000000  0.8368000  3
      3      2      4      9     1  0.0000000  0.8368000  3
      3      2      4     10     1  0.0000000  0.8368000  3
      5      1      2      4     1  0.0000000  0.4895280  3
      6      1      2      4     1  0.0000000  0.4895280  3
      7      1      2      4     1  0.0000000  0.4895280  3
