# Supplementary material for: Elucidating the Solvent‐Dependent Solvation and Structural Stability of Irinotecan: A Molecular Simulation Study
Source: Chemphyschem. 2026 Apr 19;27(8):e70359. doi: 10.1002/cphc.70359 (PMC13092337; doi:10.1002/cphc.70359)
Supplement: Supplementary file 1 — Supplementary Material [file CPHC-27-e70359-s001.zip › gromacs_top/dioxane.itp]

; GAFF 1,4-dioxane
[ moleculetype ]
; Name            nrexcl
diox          3

[ atoms ]
;   nr       type  resnr residue  atom   cgnr    charge       mass  
; Partial charge of h1 decreased by -0.00025
    1         c3      1    diox     C1      1  0.09140000  12.010000   
    2         c3      1    diox     C2      2  0.09140000  12.010000   
    3         os      1    diox     O1      3 -0.41260000  16.000000  
    4         c3      1    diox     C3      4  0.09140000  12.010000   
    5         c3      1    diox     C4      5  0.09140000  12.010000   
    6         os      1    diox     O2      6 -0.41260000  16.000000  
    7         h1      1    diox     H1      7  0.05745      1.008000   
    8         h1      1    diox     H2      8  0.05745      1.008000   
    9         h1      1    diox     H3      9  0.05745      1.008000   
   10         h1      1    diox     H4     10  0.05745      1.008000   
   11         h1      1    diox     H5     11  0.05745      1.008000   
   12         h1      1    diox     H6     12  0.05745      1.008000   
   13         h1      1    diox     H7     13  0.05745      1.008000   
   14         h1      1    diox     H8     14  0.05745      1.008000   

[ bonds ]
;    ai     aj funct         c0         c1         c2         c3
      1      2     1   0.15380 194556.000000
      1      6     1   0.14320 238320.640000
      2      3     1   0.14320 238320.640000
      3      4     1   0.14320 238320.640000
      4      5     1   0.15380 194556.000000
      5      6     1   0.14320 238320.640000
      1      7     1   0.10970 314553.120000
      1      8     1   0.10970 314553.120000
      2      9     1   0.10970 314553.120000
      2     10     1   0.10970 314553.120000
      4     11     1   0.10970 314553.120000
      4     12     1   0.10970 314553.120000
      5     13     1   0.10970 314553.120000
      5     14     1   0.10970 314553.120000

[ pairs ]
;    ai     aj funct         c0         c1         c2         c3
      1      4     1
      2      5     1
      6      3     1
      1     13     1
      1     14     1
      2     11     1
      2     12     1
      7      3     1
      8      3     1
      3     13     1
      3     14     1
      4      9     1
      4     10     1
      7      5     1
      8      5     1
      6      9     1
      6     10     1
      6     11     1
      6     12     1
      7      9     1
      7     10     1
      8      9     1
      8     10     1
     11     13     1
     11     14     1
     12     13     1
     12     14     1

[ angles ]
;    ai     aj     ak funct         c0         c1         c2         c3
      1      2      3     1   107.9700462 713.790400
      1      6      5     1   112.4800480 554.798400
      2      1      6     1   107.9700462 713.790400
      2      3      4     1   112.4800480 554.798400
      3      4      5     1   107.9700462 713.790400
      4      5      6     1   107.9700462 713.790400
      1      2      9     1   109.5600471 392.459200
      1      2     10     1   109.5600471 392.459200
      2      1      7     1   109.5600471 392.459200
      2      1      8     1   109.5600471 392.459200
      3      2      9     1   109.7800468 522.163200
      3      2     10     1   109.7800468 522.163200
      3      4     11     1   109.7800468 522.163200
      3      4     12     1   109.7800468 522.163200
      4      5     13     1   109.5600471 392.459200
      4      5     14     1   109.5600471 392.459200
      5      4     11     1   109.5600471 392.459200
      5      4     12     1   109.5600471 392.459200
      6      1      7     1   109.7800468 522.163200
      6      1      8     1   109.7800468 522.163200
      6      5     13     1   109.7800468 522.163200
      6      5     14     1   109.7800468 522.163200
      7      1      8     1   108.4600466 324.678400
      9      2     10     1   108.4600466 324.678400
     11      4     12     1   108.4600466 324.678400
     13      5     14     1   108.4600466 324.678400

[ dihedrals ]
;    ai     aj     ak     al funct         c0         c1         c2         c3         c4         c5
      1      2      3      4     1  0.0000000  0.0000000  1
      1      2      3      4     1  0.0000000  0.6694400  2
      1      2      3      4     1  0.0000000  1.0041600  3
      1      6      5      4     1  0.0000000  0.0000000  1
      1      6      5      4     1  0.0000000  0.6694400  2
      1      6      5      4     1  0.0000000  1.0041600  3
      2      1      6      5     1  0.0000000  0.0000000  1
      2      1      6      5     1  0.0000000  0.6694400  2
      2      1      6      5     1  0.0000000  1.0041600  3
      2      3      4      5     1  0.0000000  0.0000000  1
      2      3      4      5     1  0.0000000  0.6694400  2
      2      3      4      5     1  0.0000000  1.0041600  3
      6      1      2      3     1  180.0000771  0.7112800  1
      6      1      2      3     1  180.0000771  0.0000000  2
      6      1      2      3     1  0.0000000  0.0000000  3
      3      4      5      6     1  180.0000771  0.7112800  1
      3      4      5      6     1  180.0000771  0.0000000  2
      3      4      5      6     1  0.0000000  0.0000000  3
      1      6      5     13     1  0.0000000  1.4100080  3
      1      6      5     14     1  0.0000000  1.4100080  3
      2      3      4     11     1  0.0000000  1.4100080  3
      2      3      4     12     1  0.0000000  1.4100080  3
      7      1      2      3     1  0.0000000  1.0460000  1
      7      1      2      3     1  0.0000000  0.0000000  3
      8      1      2      3     1  0.0000000  1.0460000  1
      8      1      2      3     1  0.0000000  0.0000000  3
      3      4      5     13     1  0.0000000  1.0460000  1
      3      4      5     13     1  0.0000000  0.0000000  3
      3      4      5     14     1  0.0000000  1.0460000  1
      3      4      5     14     1  0.0000000  0.0000000  3
      4      3      2      9     1  0.0000000  1.4100080  3
      4      3      2     10     1  0.0000000  1.4100080  3
      7      1      6      5     1  0.0000000  1.4100080  3
      8      1      6      5     1  0.0000000  1.4100080  3
      6      1      2      9     1  0.0000000  1.0460000  1
      6      1      2      9     1  0.0000000  0.0000000  3
      6      1      2     10     1  0.0000000  1.0460000  1
      6      1      2     10     1  0.0000000  0.0000000  3
      6      5      4     11     1  0.0000000  1.0460000  1
      6      5      4     11     1  0.0000000  0.0000000  3
      6      5      4     12     1  0.0000000  1.0460000  1
      6      5      4     12     1  0.0000000  0.0000000  3
      7      1      2      9     1  0.0000000  0.6508444  3
      7      1      2     10     1  0.0000000  0.6508444  3
      8      1      2      9     1  0.0000000  0.6508444  3
      8      1      2     10     1  0.0000000  0.6508444  3
     11      4      5     13     1  0.0000000  0.6508444  3
     11      4      5     14     1  0.0000000  0.6508444  3
     12      4      5     13     1  0.0000000  0.6508444  3
     12      4      5     14     1  0.0000000  0.6508444  3
