# Supplementary material for: Elucidating the Solvent‐Dependent Solvation and Structural Stability of Irinotecan: A Molecular Simulation Study
Source: Chemphyschem. 2026 Apr 19;27(8):e70359. doi: 10.1002/cphc.70359 (PMC13092337; doi:10.1002/cphc.70359)
Supplement: Supplementary file 1 — Supplementary Material [file CPHC-27-e70359-s001.zip › gromacs_top/ethanol.itp]

; GAFF am1-bcc ethanol
[ moleculetype ]
; Name            nrexcl
etoh          3

[ atoms ]
;   nr       type  resnr residue  atom   cgnr    charge       mass  
    1         c3      1    etoh     C1      1 -0.13610000  12.010000   
    2         c3      1    etoh     C2      2  0.12639900  12.010000  ; Charge changed from 0.1264 to 0.126399 to make neutral 
    3         oh      1    etoh     O1      3 -0.59980000  16.000000   
    4         hc      1    etoh     H1      4  0.04236700   1.008000   
    5         hc      1    etoh     H2      5  0.04236700   1.008000   
    6         hc      1    etoh     H3      6  0.04236700   1.008000   
    7         h1      1    etoh     H4      7  0.04320000   1.008000   
    8         h1      1    etoh     H5      8  0.04320000   1.008000   
    9         ho      1    etoh     H6      9  0.39600000   1.008000   

[ bonds ]
;    ai     aj funct         c0         c1         c2         c3
      1      2     1   0.15380 194556.000000
      2      3     1   0.14230 245517.120000
      1      4     1   0.10970 314553.120000
      1      5     1   0.10970 314553.120000
      1      6     1   0.10970 314553.120000
      2      7     1   0.10970 314553.120000
      2      8     1   0.10970 314553.120000
      3      9     1   0.09730 471536.800000

[ pairs ]
;    ai     aj funct         c0         c1         c2         c3
      1      9     1
      4      3     1
      5      3     1
      6      3     1
      4      7     1
      4      8     1
      5      7     1
      5      8     1
      6      7     1
      6      8     1
      7      9     1
      8      9     1

[ angles ]
;    ai     aj     ak funct         c0         c1         c2         c3
      1      2      3     1   110.1900474 707.932800
      1      2      7     1   109.5600471 392.459200
      1      2      8     1   109.5600471 392.459200
      2      1      4     1   109.8000471 391.622400
      2      1      5     1   109.8000471 391.622400
      2      1      6     1   109.8000471 391.622400
      2      3      9     1   107.2600461 410.032000
      3      2      7     1   110.2600474 523.000000
      3      2      8     1   110.2600474 523.000000
      4      1      5     1   107.5800459 326.352000
      4      1      6     1   107.5800459 326.352000
      5      1      6     1   107.5800459 326.352000
      7      2      8     1   108.4600466 324.678400

[ dihedrals ]
;    ai     aj     ak     al funct         c0         c1         c2         c3         c4         c5
      1      2      3      9     1  0.0000000  0.0000000  3
      4      1      2      3     1  0.0000000  2.1338400  1
      4      1      2      3     1  0.0000000  0.7531200  3
      5      1      2      3     1  0.0000000  2.1338400  1
      5      1      2      3     1  0.0000000  0.7531200  3
      6      1      2      3     1  0.0000000  2.1338400  1
      6      1      2      3     1  0.0000000  0.7531200  3
      4      1      2      7     1  0.0000000  0.6508444  3
      4      1      2      8     1  0.0000000  0.6508444  3
      5      1      2      7     1  0.0000000  0.6508444  3
      5      1      2      8     1  0.0000000  0.6508444  3
      6      1      2      7     1  0.0000000  0.6508444  3
      6      1      2      8     1  0.0000000  0.6508444  3
      7      2      3      9     1  0.0000000  0.4727920  3
      8      2      3      9     1  0.0000000  0.4727920  3
