# Supplementary material for: Elucidating the Solvent‐Dependent Solvation and Structural Stability of Irinotecan: A Molecular Simulation Study
Source: Chemphyschem. 2026 Apr 19;27(8):e70359. doi: 10.1002/cphc.70359 (PMC13092337; doi:10.1002/cphc.70359)
Supplement: Supplementary file 1 — Supplementary Material [file CPHC-27-e70359-s001.zip › gromacs_top/ethylene_chloride.itp]

; GAFF ethylene chloride
[ moleculetype ]
; Name            nrexcl
etcl          3

[ atoms ]
;   nr       type  resnr residue  atom   cgnr    charge       mass  
    1         c3      1    etcl     C1      1 0.02200000  12.010000   
    2         c3      1    etcl     C2      2 0.02200000  12.010000   
    3         cl      1    etcl    Cl1      3 -0.18140000  35.450000   
    4         cl      1    etcl    Cl2      4 -0.18140000  35.450000   
    5         h1      1    etcl     H1      5 0.07970000   1.008000   
    6         h1      1    etcl     H2      6 0.07970000   1.008000   
    7         h1      1    etcl     H3      7 0.07970000   1.008000   
    8         h1      1    etcl     H4      8 0.07970000   1.008000   

[ bonds ]
;    ai     aj funct         c0         c1         c2         c3
      1      2     1   0.15380 194556.000000
      1      4     1   0.18040 130122.400000
      2      3     1   0.18040 130122.400000
      1      5     1   0.10970 314553.120000
      1      6     1   0.10970 314553.120000
      2      7     1   0.10970 314553.120000
      2      8     1   0.10970 314553.120000

[ pairs ]
;    ai     aj funct         c0         c1         c2         c3
      4      3     1
      5      3     1
      6      3     1
      4      7     1
      4      8     1
      5      7     1
      5      8     1
      6      7     1
      6      8     1

[ angles ]
;    ai     aj     ak funct         c0         c1         c2         c3
      1      2      3     1   110.4100471 598.312000
      2      1      4     1   110.4100471 598.312000
      1      2      7     1   109.5600471 392.459200
      1      2      8     1   109.5600471 392.459200
      2      1      5     1   109.5600471 392.459200
      2      1      6     1   109.5600471 392.459200
      3      2      7     1   106.7800455 409.195200
      3      2      8     1   106.7800455 409.195200
      4      1      5     1   106.7800455 409.195200
      4      1      6     1   106.7800455 409.195200
      5      1      6     1   108.4600466 324.678400
      7      2      8     1   108.4600466 324.678400

[ dihedrals ]
;    ai     aj     ak     al funct         c0         c1         c2         c3         c4         c5
      4      1      2      3     1  0.0000000  3.8911200  1
      4      1      2      3     1  0.0000000  2.0920000  3
      5      1      2      3     1  0.0000000  1.0460000  1
      5      1      2      3     1  0.0000000  0.0000000  3
      6      1      2      3     1  0.0000000  1.0460000  1
      6      1      2      3     1  0.0000000  0.0000000  3
      4      1      2      7     1  0.0000000  1.0460000  1
      4      1      2      7     1  0.0000000  0.0000000  3
      4      1      2      8     1  0.0000000  1.0460000  1
      4      1      2      8     1  0.0000000  0.0000000  3
      5      1      2      7     1  0.0000000  0.6508444  3
      5      1      2      8     1  0.0000000  0.6508444  3
      6      1      2      7     1  0.0000000  0.6508444  3
      6      1      2      8     1  0.0000000  0.6508444  3
