# Supplementary material for: Elucidating the Solvent‐Dependent Solvation and Structural Stability of Irinotecan: A Molecular Simulation Study
Source: Chemphyschem. 2026 Apr 19;27(8):e70359. doi: 10.1002/cphc.70359 (PMC13092337; doi:10.1002/cphc.70359)
Supplement: Supplementary file 1 — Supplementary Material [file CPHC-27-e70359-s001.zip › gromacs_top/ethyl_acetate.itp]

; GAFF ethyl acetate
[ moleculetype ]
; Name            nrexcl
etac          3

[ atoms ]
;   nr       type  resnr residue  atom   cgnr    charge       mass  
; Partial charge of h7-9 decreased by 0.000333 to make neutral
    1         c3      1    etac     C1      1 -0.12610000  12.010000  
    2         c3      1    etac     C2      2  0.13840000  12.010000   
    3         os      1    etac     O1      3 -0.44390000  16.000000  
    4          c      1    etac     C3      4  0.63210000  12.010000   
    5          o      1    etac     O2      5 -0.54600000  16.000000  
    6         c3      1    etac     C4      6 -0.15110000  12.010000  
    7         hc      1    etac     H1      7  0.048700     1.008000   
    8         hc      1    etac     H2      8  0.048700     1.008000   
    9         hc      1    etac     H3      9  0.048700     1.008000   
   10         h1      1    etac     H4     10  0.06170000   1.008000   
   11         h1      1    etac     H5     11  0.06170000   1.008000   
   12         hc      1    etac     H6     12  0.07570000   1.008000   
   13         hc      1    etac     H7     13  0.07570000   1.008000   
   14         hc      1    etac     H8     14  0.07570000   1.008000   

[ bonds ]
;    ai     aj funct         c0         c1         c2         c3
      1      2     1   0.15380 194556.000000
      2      3     1   0.14320 238320.640000
      3      4     1   0.13580 312042.720000
      4      5     1   0.12180 546095.680000
      4      6     1   0.15240 203509.760000
      1      7     1   0.10970 314553.120000
      1      8     1   0.10970 314553.120000
      1      9     1   0.10970 314553.120000
      2     10     1   0.10970 314553.120000
      2     11     1   0.10970 314553.120000
      6     12     1   0.10970 314553.120000
      6     13     1   0.10970 314553.120000
      6     14     1   0.10970 314553.120000

[ pairs ]
;    ai     aj funct         c0         c1         c2         c3
      1      4     1
      2      5     1
      2      6     1
      7      3     1
      8      3     1
      9      3     1
      3     12     1
      3     13     1
      3     14     1
      4     10     1
      4     11     1
      5     12     1
      5     13     1
      5     14     1
      7     10     1
      7     11     1
      8     10     1
      8     11     1
      9     10     1
      9     11     1

[ angles ]
;    ai     aj     ak funct         c0         c1         c2         c3
      1      2      3     1   107.9700462 713.790400
      2      3      4     1   115.9800495 559.819200
      3      4      5     1   123.2500525 960.646400
      3      4      6     1   110.7200477 722.995200
      5      4      6     1   123.2000528 707.932800
      1      2     10     1   109.5600471 392.459200
      1      2     11     1   109.5600471 392.459200
      2      1      7     1   109.8000471 391.622400
      2      1      8     1   109.8000471 391.622400
      2      1      9     1   109.8000471 391.622400
      3      2     10     1   109.7800468 522.163200
      3      2     11     1   109.7800468 522.163200
      4      6     12     1   108.7700466 396.643200
      4      6     13     1   108.7700466 396.643200
      4      6     14     1   108.7700466 396.643200
      7      1      8     1   107.5800459 326.352000
      7      1      9     1   107.5800459 326.352000
      8      1      9     1   107.5800459 326.352000
     10      2     11     1   108.4600466 324.678400
     12      6     13     1   107.5800459 326.352000
     12      6     14     1   107.5800459 326.352000
     13      6     14     1   107.5800459 326.352000

[ dihedrals ]
;    ai     aj     ak     al funct         c0         c1         c2         c3         c4         c5
      1      2      3      4     1  180.0000771  3.3472000  1
      1      2      3      4     1  0.0000000  1.6024720  3
      2      3      4      5     1  180.0000771  5.8576000  1
      2      3      4      5     1  180.0000771  11.2968000  2
      2      3      4      6     1  180.0000771  6.6107200  1
      2      3      4      6     1  180.0000771  13.3051200  2
      2      3      4      6     1  0.0000000  3.0543200  3
      6      5      4      3     4  180.0000771  4.6024000  2
      7      1      2      3     1  0.0000000  1.0460000  1
      7      1      2      3     1  0.0000000  0.0000000  3
      8      1      2      3     1  0.0000000  1.0460000  1
      8      1      2      3     1  0.0000000  0.0000000  3
      9      1      2      3     1  0.0000000  1.0460000  1
      9      1      2      3     1  0.0000000  0.0000000  3
      3      4      6     12     1  180.0000771  0.0000000  2
      3      4      6     13     1  180.0000771  0.0000000  2
      3      4      6     14     1  180.0000771  0.0000000  2
      4      3      2     10     1  0.0000000  1.6038667  3
      4      3      2     11     1  0.0000000  1.6038667  3
      5      4      6     12     1  0.0000000  3.4727200  1
      5      4      6     12     1  180.0000771  0.1673600  3
      5      4      6     13     1  0.0000000  3.4727200  1
      5      4      6     13     1  180.0000771  0.1673600  3
      5      4      6     14     1  0.0000000  3.4727200  1
      5      4      6     14     1  180.0000771  0.1673600  3
      7      1      2     10     1  0.0000000  0.6508444  3
      7      1      2     11     1  0.0000000  0.6508444  3
      8      1      2     10     1  0.0000000  0.6508444  3
      8      1      2     11     1  0.0000000  0.6508444  3
      9      1      2     10     1  0.0000000  0.6508444  3
      9      1      2     11     1  0.0000000  0.6508444  3
