# Supplementary material for: Elucidating the Solvent‐Dependent Solvation and Structural Stability of Irinotecan: A Molecular Simulation Study
Source: Chemphyschem. 2026 Apr 19;27(8):e70359. doi: 10.1002/cphc.70359 (PMC13092337; doi:10.1002/cphc.70359)
Supplement: Supplementary file 1 — Supplementary Material [file CPHC-27-e70359-s001.zip › gromacs_top/ethyl_ether.itp]

;GAFF ethyl ether
[ moleculetype ]
; Name            nrexcl
etet          3

[ atoms ]
;   nr       type  resnr residue  atom   cgnr    charge       mass  
; Partial charge of h sites decreased by 0.000100 to make neutral
    1         c3      1    etet     C1      1 -0.09610000  12.010000   
    2         c3      1    etet     C2      2 0.13040000   12.010000   
    3         os      1    etet     O1      3 -0.42660000  16.000000   
    4         c3      1    etet     C3      4 0.13040000   12.010000   
    5         c3      1    etet     C4      5 -0.09610000  12.010000   
    6         hc      1    etet     H1      6 0.04460000    1.008000   
    7         hc      1    etet     H2      7 0.04460000    1.008000   
    8         hc      1    etet     H3      8 0.04460000    1.008000   
    9         h1      1    etet     H4      9 0.02260000    1.008000   
   10         h1      1    etet     H5     10 0.02260000    1.008000   
   11         h1      1    etet     H6     11 0.02260000    1.008000  
   12         h1      1    etet     H7     12 0.02260000    1.008000   
   13         hc      1    etet     H8     13 0.04460000    1.008000   
   14         hc      1    etet     H9     14 0.04460000    1.008000   
   15         hc      1    etet    H10     15 0.04460000    1.008000  

[ bonds ]
;    ai     aj funct         c0         c1         c2         c3
      1      2     1   0.15380 194556.000000
      2      3     1   0.14320 238320.640000
      3      4     1   0.14320 238320.640000
      4      5     1   0.15380 194556.000000
      1      6     1   0.10970 314553.120000
      1      7     1   0.10970 314553.120000
      1      8     1   0.10970 314553.120000
      2      9     1   0.10970 314553.120000
      2     10     1   0.10970 314553.120000
      4     11     1   0.10970 314553.120000
      4     12     1   0.10970 314553.120000
      5     13     1   0.10970 314553.120000
      5     14     1   0.10970 314553.120000
      5     15     1   0.10970 314553.120000

[ pairs ]
;    ai     aj funct         c0         c1         c2         c3
      1      4     1
      2      5     1
      2     11     1
      2     12     1
      6      3     1
      7      3     1
      8      3     1
      3     13     1
      3     14     1
      3     15     1
      4      9     1
      4     10     1
      6      9     1
      6     10     1
      7      9     1
      7     10     1
      8      9     1
      8     10     1
     11     13     1
     11     14     1
     11     15     1
     12     13     1
     12     14     1
     12     15     1

[ angles ]
;    ai     aj     ak funct         c0         c1         c2         c3
      1      2      3     1   107.9700462 713.790400
      2      3      4     1   112.4800480 554.798400
      3      4      5     1   107.9700462 713.790400
      1      2      9     1   109.5600471 392.459200
      1      2     10     1   109.5600471 392.459200
      2      1      6     1   109.8000471 391.622400
      2      1      7     1   109.8000471 391.622400
      2      1      8     1   109.8000471 391.622400
      3      2      9     1   109.7800468 522.163200
      3      2     10     1   109.7800468 522.163200
      3      4     11     1   109.7800468 522.163200
      3      4     12     1   109.7800468 522.163200
      4      5     13     1   109.8000471 391.622400
      4      5     14     1   109.8000471 391.622400
      4      5     15     1   109.8000471 391.622400
      5      4     11     1   109.5600471 392.459200
      5      4     12     1   109.5600471 392.459200
      6      1      7     1   107.5800459 326.352000
      6      1      8     1   107.5800459 326.352000
      7      1      8     1   107.5800459 326.352000
      9      2     10     1   108.4600466 324.678400
     11      4     12     1   108.4600466 324.678400
     13      5     14     1   107.5800459 326.352000
     13      5     15     1   107.5800459 326.352000
     14      5     15     1   107.5800459 326.352000

[ dihedrals ]
;    ai     aj     ak     al funct         c0         c1         c2         c3         c4         c5
      1      2      3      4     1  0.0000000  0.0000000  1
      1      2      3      4     1  0.0000000  0.6694400  2
      1      2      3      4     1  0.0000000  1.0041600  3
      2      3      4      5     1  0.0000000  0.0000000  1
      2      3      4      5     1  0.0000000  0.6694400  2
      2      3      4      5     1  0.0000000  1.0041600  3
      2      3      4     11     1  0.0000000  1.4100080  3
      2      3      4     12     1  0.0000000  1.4100080  3
      6      1      2      3     1  0.0000000  1.0460000  1
      6      1      2      3     1  0.0000000  0.0000000  3
      7      1      2      3     1  0.0000000  1.0460000  1
      7      1      2      3     1  0.0000000  0.0000000  3
      8      1      2      3     1  0.0000000  1.0460000  1
      8      1      2      3     1  0.0000000  0.0000000  3
      3      4      5     13     1  0.0000000  1.0460000  1
      3      4      5     13     1  0.0000000  0.0000000  3
      3      4      5     14     1  0.0000000  1.0460000  1
      3      4      5     14     1  0.0000000  0.0000000  3
      3      4      5     15     1  0.0000000  1.0460000  1
      3      4      5     15     1  0.0000000  0.0000000  3
      4      3      2      9     1  0.0000000  1.4100080  3
      4      3      2     10     1  0.0000000  1.4100080  3
      6      1      2      9     1  0.0000000  0.6508444  3
      6      1      2     10     1  0.0000000  0.6508444  3
      7      1      2      9     1  0.0000000  0.6508444  3
      7      1      2     10     1  0.0000000  0.6508444  3
      8      1      2      9     1  0.0000000  0.6508444  3
      8      1      2     10     1  0.0000000  0.6508444  3
     11      4      5     13     1  0.0000000  0.6508444  3
     11      4      5     14     1  0.0000000  0.6508444  3
     11      4      5     15     1  0.0000000  0.6508444  3
     12      4      5     13     1  0.0000000  0.6508444  3
     12      4      5     14     1  0.0000000  0.6508444  3
     12      4      5     15     1  0.0000000  0.6508444  3
