# Supplementary material for: Elucidating the Solvent‐Dependent Solvation and Structural Stability of Irinotecan: A Molecular Simulation Study
Source: Chemphyschem. 2026 Apr 19;27(8):e70359. doi: 10.1002/cphc.70359 (PMC13092337; doi:10.1002/cphc.70359)
Supplement: Supplementary file 1 — Supplementary Material [file CPHC-27-e70359-s001.zip › gromacs_top/gaff_atom_type.itp]

[ atomtypes ]
; name    at.num    mass    charge ptype  sigma      epsilon
; alkanes
c3             6  12.010000  0.00000000  A     0.33977095      0.4510352
hc             1   1.008000  0.00000000  A      0.2600177      0.0870272
; alcohol
oh             8  16.000000  0.00000000  A     0.32428713       0.389112
h1             1   1.008000  0.00000000  A     0.24219973      0.0870272
ho             1   1.008000  0.00000000  A    0.053792465      0.0196648
; ketones
c              6  12.010000  0.00000000  A     0.33152123      0.4133792
o              8  16.000000  0.00000000  A     0.30481209      0.6121192
c2             6  12.010000  0.00000000  A     0.33152123      0.4133792
ce             6  12.010000  0.00000000  A     0.33152123      0.4133792
h4             1   1.008000  0.00000000  A     0.25363887      0.0673624
; nitrile
c1             6  12.010000  0.00000000  A     0.34789595      0.6677664
n1             7  14.010000  0.00000000  A     0.32735182      0.4594032
; aromatic hydrocarbon
ca             6  12.010000  0.00000000  A     0.33152123      0.4133792
ha             1   1.008000  0.00000000  A     0.26254785      0.0673624
; halogens
br            35  79.900000  0.00000000  A     0.36125943      1.6451488
cl            17  35.450000  0.00000000  A     0.34659524      1.1037392
h3             1   1.008000  0.00000000  A     0.20656378      0.0870272
h2             1   1.008000  0.00000000  A     0.22438175      0.0870272
; amide
n              7  14.010000  0.00000000  A     0.31808648      0.6845024
h5             1   1.008000  0.00000000  A     0.24472988      0.0673624
;ether
os             8  16.000000  0.00000000  A     0.31560978      0.3037584
; sulfur
s4            16  32.060000  0.00000000  A     0.35324134      1.1815616
; amine
nb             7  14.010000  0.00000000  A     0.33841679      0.3937144
; psilocybin
n3             7  14.010000  0.00000000  A     0.33651026      0.3589872
cc             6  12.010000  0.00000000  A     0.33152123      0.4133792
cd             6  12.010000  0.00000000  A     0.33152123      0.4133792
na             7  14.010000  0.00000000  A     0.32058099      0.8543728
p5            15  30.970000  0.00000000  A     0.36940224       0.960228
hn             1   1.008000  0.00000000  A     0.11064962        0.04184
nx             7  14.010000  0.00000000  A     0.25885953      10.649535
hx             1   1.008000  0.00000000  A      0.1887458      0.0870272
; water TIP4P/2005
TIP4P_1   1    1.00800    0.5564   A      0.00000E+00  0.00000E+00 ; TIP4P HW (opls_114)
TIP4P_2   0    0.00000   -1.1128   D      0.00000e+00  0.00000e+00 ; TIP4P MW (opls_115)
TIP4P_3   8    15.99940   0.0000   A      3.15890e-01  7.74908e-01 ; TIP4P OW TIP4P 2005
