# Supplementary material for: Elucidating the Solvent‐Dependent Solvation and Structural Stability of Irinotecan: A Molecular Simulation Study
Source: Chemphyschem. 2026 Apr 19;27(8):e70359. doi: 10.1002/cphc.70359 (PMC13092337; doi:10.1002/cphc.70359)
Supplement: Supplementary file 1 — Supplementary Material [file CPHC-27-e70359-s001.zip › gromacs_top/hexane.itp]

; GAFF hexane
[ moleculetype ]
; Name            nrexcl
hex               3

[ atoms ]
;   nr       type  resnr residue  atom   cgnr    charge       mass  
; 8 hc atoms with charge of 0.0387 decreased to 0.03845 to make neutral
    1         c3      1    hex     C1      1 -0.09210000  12.010000   
    2         c3      1    hex     C2      2 -0.08040000  12.010000   
    3         c3      1    hex     C3      3 -0.07940000  12.010000   
    4         c3      1    hex     C4      4 -0.07940000  12.010000   
    5         c3      1    hex     C5      5 -0.08040000  12.010000   
    6         c3      1    hex     C6      6 -0.09210000  12.010000  
    7         hc      1    hex     H1      7 0.03270000   1.008000   
    8         hc      1    hex     H2      8 0.03270000   1.008000   
    9         hc      1    hex     H3      9 0.03270000   1.008000   
   10         hc      1    hex     H4     10 0.03845000   1.008000   
   11         hc      1    hex     H5     11 0.03845000   1.008000   
   12         hc      1    hex     H6     12 0.03845000   1.008000   
   13         hc      1    hex     H7     13 0.03845000   1.008000   
   14         hc      1    hex     H8     14 0.03845000   1.008000   
   15         hc      1    hex     H9     15 0.03845000   1.008000   
   16         hc      1    hex    H10     16 0.03845000   1.008000   
   17         hc      1    hex    H11     17 0.03845000   1.008000   
   18         hc      1    hex    H12     18 0.03270000   1.008000   
   19         hc      1    hex    H13     19 0.03270000   1.008000   
   20         hc      1    hex    H14     20 0.03270000   1.008000   

[ bonds ]
;    ai     aj funct         c0         c1         c2         c3
      1      2     1   0.15380 194556.000000
      2      3     1   0.15380 194556.000000
      3      4     1   0.15380 194556.000000
      4      5     1   0.15380 194556.000000
      5      6     1   0.15380 194556.000000
      1      7     1   0.10970 314553.120000
      1      8     1   0.10970 314553.120000
      1      9     1   0.10970 314553.120000
      2     10     1   0.10970 314553.120000
      2     11     1   0.10970 314553.120000
      3     12     1   0.10970 314553.120000
      3     13     1   0.10970 314553.120000
      4     14     1   0.10970 314553.120000
      4     15     1   0.10970 314553.120000
      5     16     1   0.10970 314553.120000
      5     17     1   0.10970 314553.120000
      6     18     1   0.10970 314553.120000
      6     19     1   0.10970 314553.120000
      6     20     1   0.10970 314553.120000

[ pairs ]
;    ai     aj funct         c0         c1         c2         c3
      1      4     1
      2      5     1
      3      6     1
      1     12     1
      1     13     1
      2     14     1
      2     15     1
      7      3     1
      8      3     1
      9      3     1
      3     16     1
      3     17     1
      4     10     1
      4     11     1
      4     18     1
      4     19     1
      4     20     1
      5     12     1
      5     13     1
      6     14     1
      6     15     1
      7     10     1
      7     11     1
      8     10     1
      8     11     1
      9     10     1
      9     11     1
     10     12     1
     10     13     1
     11     12     1
     11     13     1
     12     14     1
     12     15     1
     13     14     1
     13     15     1
     14     16     1
     14     17     1
     15     16     1
     15     17     1
     16     18     1
     16     19     1
     16     20     1
     17     18     1
     17     19     1
     17     20     1

[ angles ]
;    ai     aj     ak funct         c0         c1         c2         c3
      1      2      3     1   111.5100476 543.083200
      2      3      4     1   111.5100476 543.083200
      3      4      5     1   111.5100476 543.083200
      4      5      6     1   111.5100476 543.083200
      1      2     10     1   109.8000471 391.622400
      1      2     11     1   109.8000471 391.622400
      2      1      7     1   109.8000471 391.622400
      2      1      8     1   109.8000471 391.622400
      2      1      9     1   109.8000471 391.622400
      2      3     12     1   109.8000471 391.622400
      2      3     13     1   109.8000471 391.622400
      3      2     10     1   109.8000471 391.622400
      3      2     11     1   109.8000471 391.622400
      3      4     14     1   109.8000471 391.622400
      3      4     15     1   109.8000471 391.622400
      4      3     12     1   109.8000471 391.622400
      4      3     13     1   109.8000471 391.622400
      4      5     16     1   109.8000471 391.622400
      4      5     17     1   109.8000471 391.622400
      5      4     14     1   109.8000471 391.622400
      5      4     15     1   109.8000471 391.622400
      5      6     18     1   109.8000471 391.622400
      5      6     19     1   109.8000471 391.622400
      5      6     20     1   109.8000471 391.622400
      6      5     16     1   109.8000471 391.622400
      6      5     17     1   109.8000471 391.622400
      7      1      8     1   107.5800459 326.352000
      7      1      9     1   107.5800459 326.352000
      8      1      9     1   107.5800459 326.352000
     10      2     11     1   107.5800459 326.352000
     12      3     13     1   107.5800459 326.352000
     14      4     15     1   107.5800459 326.352000
     16      5     17     1   107.5800459 326.352000
     18      6     19     1   107.5800459 326.352000
     18      6     20     1   107.5800459 326.352000
     19      6     20     1   107.5800459 326.352000

[ dihedrals ]
;    ai     aj     ak     al funct         c0         c1         c2         c3         c4         c5
      1      2      3      4     1  0.0000000  0.4602400  1
      1      2      3      4     1  180.0000771  1.2133600  2
      1      2      3      4     1  0.0000000  0.5439200  3
      2      3      4      5     1  0.0000000  0.4602400  1
      2      3      4      5     1  180.0000771  1.2133600  2
      2      3      4      5     1  0.0000000  0.5439200  3
      3      4      5      6     1  0.0000000  0.4602400  1
      3      4      5      6     1  180.0000771  1.2133600  2
      3      4      5      6     1  0.0000000  0.5439200  3
      1      2      3     12     1  0.0000000  0.3347200  3
      1      2      3     13     1  0.0000000  0.3347200  3
      2      3      4     14     1  0.0000000  0.3347200  3
      2      3      4     15     1  0.0000000  0.3347200  3
      7      1      2      3     1  0.0000000  0.3347200  3
      8      1      2      3     1  0.0000000  0.3347200  3
      9      1      2      3     1  0.0000000  0.3347200  3
      3      4      5     16     1  0.0000000  0.3347200  3
      3      4      5     17     1  0.0000000  0.3347200  3
      4      3      2     10     1  0.0000000  0.3347200  3
      4      3      2     11     1  0.0000000  0.3347200  3
      4      5      6     18     1  0.0000000  0.3347200  3
      4      5      6     19     1  0.0000000  0.3347200  3
      4      5      6     20     1  0.0000000  0.3347200  3
      5      4      3     12     1  0.0000000  0.3347200  3
      5      4      3     13     1  0.0000000  0.3347200  3
      6      5      4     14     1  0.0000000  0.3347200  3
      6      5      4     15     1  0.0000000  0.3347200  3
      7      1      2     10     1  0.0000000  0.5020800  3
      7      1      2     11     1  0.0000000  0.5020800  3
      8      1      2     10     1  0.0000000  0.5020800  3
      8      1      2     11     1  0.0000000  0.5020800  3
      9      1      2     10     1  0.0000000  0.5020800  3
      9      1      2     11     1  0.0000000  0.5020800  3
     10      2      3     12     1  0.0000000  0.5020800  3
     10      2      3     13     1  0.0000000  0.5020800  3
     11      2      3     12     1  0.0000000  0.5020800  3
     11      2      3     13     1  0.0000000  0.5020800  3
     12      3      4     14     1  0.0000000  0.5020800  3
     12      3      4     15     1  0.0000000  0.5020800  3
     13      3      4     14     1  0.0000000  0.5020800  3
     13      3      4     15     1  0.0000000  0.5020800  3
     14      4      5     16     1  0.0000000  0.5020800  3
     14      4      5     17     1  0.0000000  0.5020800  3
     15      4      5     16     1  0.0000000  0.5020800  3
     15      4      5     17     1  0.0000000  0.5020800  3
     16      5      6     18     1  0.0000000  0.5020800  3
     16      5      6     19     1  0.0000000  0.5020800  3
     16      5      6     20     1  0.0000000  0.5020800  3
     17      5      6     18     1  0.0000000  0.5020800  3
     17      5      6     19     1  0.0000000  0.5020800  3
     17      5      6     20     1  0.0000000  0.5020800  3
