# Supplementary material for: Elucidating the Solvent‐Dependent Solvation and Structural Stability of Irinotecan: A Molecular Simulation Study
Source: Chemphyschem. 2026 Apr 19;27(8):e70359. doi: 10.1002/cphc.70359 (PMC13092337; doi:10.1002/cphc.70359)
Supplement: Supplementary file 1 — Supplementary Material [file CPHC-27-e70359-s001.zip › gromacs_top/irinotecan.itp]

; GAFF2 irinotecan with AM1-BCC partial charges
[ moleculetype ]
; Name            nrexcl
irin              3

[ atoms ]
;   nr       type  resnr residue  atom   cgnr    charge       mass  
    1         c3      1    irin     C1      1 -0.09210000  12.010000   
    2         c3      1    irin     C2      2 -0.05210000  12.010000   
    3         ca      1    irin     C3      3  0.00670000  12.010000   
    4         ca      1    irin     C4      4 -0.22860000  12.010000  
    5         c3      1    irin     C5      5  0.14730000  12.010000   
    6          n      1    irin     N1      6 -0.35100000  14.010000   
    7         cc      1    irin     C6      7 -0.01420000  12.010000   
    8         cd      1    irin     C7      8 -0.15700000  12.010000   
    9         cd      1    irin     C8      9  0.02180000  12.010000   
   10         cc      1    irin     C9     10 -0.23840000  12.010000   
   11          c      1    irin    C10     11  0.71370000  12.010000   
   12          o      1    irin     O1     12 -0.64050000  16.000000   
   13         c3      1    irin    C11     13  0.18560000  12.010000   
   14         os      1    irin     O2     14 -0.39290000  16.000000  
   15          c      1    irin    C12     15  0.69360000  12.010000   
   16          o      1    irin     O3     16 -0.58350000  16.000000   
   17         c3      1    irin    C13     17  0.12300000  12.010000   
   18         c3      1    irin    C14     18 -0.09840000  12.010000   
   19         c3      1    irin    C15     19 -0.10510000  12.010000   
   20         oh      1    irin     O4     20 -0.57880000  16.000000   
   21         ca      1    irin    C16     21  0.45610000  12.010000   
   22         nb      1    irin     N2     22 -0.61400000  14.010000  
   23         ca      1    irin    C17     23  0.38360000  12.010000   
   24         ca      1    irin    C18     24 -0.11630000  12.010000   
   25         ca      1    irin    C19     25 -0.12100000  12.010000   
   26         ca      1    irin    C20     26  0.12510000  12.010000   
   27         ca      1    irin    C21     27 -0.12100000  12.010000   
   28         ca      1    irin    C22     28 -0.15330000  12.010000   
   29         os      1    irin     O5     29 -0.36820000  16.000000   
   30          c      1    irin    C23     30  0.72510000  12.010000   
   31          o      1    irin     O6     31 -0.57000000  16.000000   
   32          n      1    irin     N3     32 -0.38980000  14.010000   
   33         c3      1    irin    C24     33  0.07100000  12.010000   
   34         c3      1    irin    C25     34 -0.10640000  12.010000  
   35         c3      1    irin    C26     35  0.17950000  12.010000   
   36         c3      1    irin    C27     36 -0.10640000  12.010000   
   37         c3      1    irin    C28     37  0.07100000  12.010000   
   38         n3      1    irin     N4     38 -0.72160000  14.010000  
   39         c3      1    irin    C29     39  0.16180000  12.010000   
   40         c3      1    irin    C30     40 -0.11190000  12.010000  
   41         c3      1    irin    C31     41 -0.07640000  12.010000  
   42         c3      1    irin    C32     42 -0.11190000  12.010000  
   43         c3      1    irin    C33     43  0.16180000  12.010000   
   44         hc      1    irin     H1     44  0.04253300   1.008000 ; Partial charge increased by 0.0005 to make neutral  
   45         hc      1    irin     H2     45  0.04253300   1.008000 ; Partial charge increased by 0.0005 to make neutral  
   46         hc      1    irin     H3     46  0.04253300   1.008000 ; Partial charge increased by 0.0005 to make neutral  
   47         hc      1    irin     H4     47  0.06220000   1.008000 ; Partial charge increased by 0.0005 to make neutral  
   48         hc      1    irin     H5     48  0.06220000   1.008000 ; Partial charge increased by 0.0005 to make neutral  
   49         h1      1    irin     H6     49  0.08520000   1.008000   
   50         h1      1    irin     H7     50  0.08520000   1.008000   
   51         ha      1    irin     H8     51  0.18800000   1.008000   
   52         h1      1    irin     H9     52  0.08670000   1.008000   
   53         h1      1    irin    H10     53  0.08670000   1.008000   
   54         hc      1    irin    H11     54  0.06670000   1.008000  ; Partial charge increased by 0.0005 to make neutral
   55         hc      1    irin    H12     55  0.06670000   1.008000  ; Partial charge increased by 0.0005 to make neutral
   56         hc      1    irin    H13     56  0.04586700   1.008000  ; Partial charge increased by 0.0005 to make neutral
   57         hc      1    irin    H14     57  0.04586700   1.008000  ; Partial charge increased by 0.0005 to make neutral
   58         hc      1    irin    H15     58  0.04586700   1.008000  ; Partial charge increased by 0.0005 to make neutral
   59         ho      1    irin    H16     59  0.43100000   1.008000   
   60         ha      1    irin    H17     60  0.16900000   1.008000   
   61         ha      1    irin    H18     61  0.15500000   1.008000   
   62         ha      1    irin    H19     62  0.15800000   1.008000   
   63         h1      1    irin    H20     63  0.07670000   1.008000   
   64         h1      1    irin    H21     64  0.07670000   1.008000   
   65         hc      1    irin    H22     65  0.05570000   1.008000  ; Partial charge increased by 0.0005 to make neutral
   66         hc      1    irin    H23     66  0.05570000   1.008000  ; Partial charge increased by 0.0005 to make neutral
   67         h1      1    irin    H24     67  0.02770000   1.008000   
   68         hc      1    irin    H25     68  0.05570000   1.008000  ; Partial charge increased by 0.0005 to make neutral
   69         hc      1    irin    H26     69  0.05570000   1.008000  ; Partial charge increased by 0.0005 to make neutral
   70         h1      1    irin    H27     70  0.07670000   1.008000   
   71         h1      1    irin    H28     71  0.07670000   1.008000   
   72         h1      1    irin    H29     72  0.05145000   1.008000   
   73         h1      1    irin    H30     73  0.05145000   1.008000   
   74         hc      1    irin    H31     74  0.04470000   1.008000   
   75         hc      1    irin    H32     75  0.04470000   1.008000   
   76         hc      1    irin    H33     76  0.04220000   1.008000   
   77         hc      1    irin    H34     77  0.04220000   1.008000   
   78         hc      1    irin    H35     78  0.04470000   1.008000   
   79         hc      1    irin    H36     79  0.04470000   1.008000   
   80         h1      1    irin    H37     80  0.05145000   1.008000   
   81         h1      1    irin    H38     81  0.05145000   1.008000   

[ bonds ]
;    ai     aj funct         c0         c1         c2         c3
      1      2     1   0.15380 194556.000000
      2      3     1   0.15160 209451.040000
      3      4     1   0.13980 316812.480000
      3     24     1   0.13980 316812.480000
      4      5     1   0.15160 209451.040000
      4     21     1   0.13980 316812.480000
      5      6     1   0.14620 220747.840000
      6      7     1   0.13810 296059.840000
      6     11     1   0.13790 298068.160000
      7      8     1   0.13730 348192.480000
      7     21     1   0.14560 257901.760000
      8      9     1   0.14280 284679.360000
      9     10     1   0.13730 348192.480000
      9     17     1   0.15020 219743.680000
     10     11     1   0.14680 247190.720000
     10     13     1   0.15020 219743.680000
     11     12     1   0.12180 546095.680000
     13     14     1   0.14320 238320.640000
     14     15     1   0.13580 312042.720000
     15     16     1   0.12180 546095.680000
     15     17     1   0.15240 203509.760000
     17     18     1   0.15380 194556.000000
     17     20     1   0.14230 245517.120000
     18     19     1   0.15380 194556.000000
     21     22     1   0.13390 346602.560000
     22     23     1   0.13390 346602.560000
     23     24     1   0.13980 316812.480000
     23     28     1   0.13980 316812.480000
     24     25     1   0.13980 316812.480000
     25     26     1   0.13980 316812.480000
     26     27     1   0.13980 316812.480000
     26     29     1   0.13700 299156.000000
     27     28     1   0.13980 316812.480000
     29     30     1   0.13580 312042.720000
     30     31     1   0.12180 546095.680000
     30     32     1   0.13790 298068.160000
     32     33     1   0.14620 220747.840000
     32     37     1   0.14620 220747.840000
     33     34     1   0.15380 194556.000000
     34     35     1   0.15380 194556.000000
     35     36     1   0.15380 194556.000000
     35     38     1   0.14650 218572.160000
     36     37     1   0.15380 194556.000000
     38     39     1   0.14650 218572.160000
     38     43     1   0.14650 218572.160000
     39     40     1   0.15380 194556.000000
     40     41     1   0.15380 194556.000000
     41     42     1   0.15380 194556.000000
     42     43     1   0.15380 194556.000000
      1     44     1   0.10970 314553.120000
      1     45     1   0.10970 314553.120000
      1     46     1   0.10970 314553.120000
      2     47     1   0.10970 314553.120000
      2     48     1   0.10970 314553.120000
      5     49     1   0.10970 314553.120000
      5     50     1   0.10970 314553.120000
      8     51     1   0.10840 334803.680000
     13     52     1   0.10970 314553.120000
     13     53     1   0.10970 314553.120000
     18     54     1   0.10970 314553.120000
     18     55     1   0.10970 314553.120000
     19     56     1   0.10970 314553.120000
     19     57     1   0.10970 314553.120000
     19     58     1   0.10970 314553.120000
     20     59     1   0.09730 471536.800000
     25     60     1   0.10860 331121.760000
     27     61     1   0.10860 331121.760000
     28     62     1   0.10860 331121.760000
     33     63     1   0.10970 314553.120000
     33     64     1   0.10970 314553.120000
     34     65     1   0.10970 314553.120000
     34     66     1   0.10970 314553.120000
     35     67     1   0.10970 314553.120000
     36     68     1   0.10970 314553.120000
     36     69     1   0.10970 314553.120000
     37     70     1   0.10970 314553.120000
     37     71     1   0.10970 314553.120000
     39     72     1   0.10970 314553.120000
     39     73     1   0.10970 314553.120000
     40     74     1   0.10970 314553.120000
     40     75     1   0.10970 314553.120000
     41     76     1   0.10970 314553.120000
     41     77     1   0.10970 314553.120000
     42     78     1   0.10970 314553.120000
     42     79     1   0.10970 314553.120000
     43     80     1   0.10970 314553.120000
     43     81     1   0.10970 314553.120000

[ pairs ]
;    ai     aj funct         c0         c1         c2         c3
      1      4     1
      1     24     1
      2      5     1
      2     21     1
      2     23     1
      2     25     1
      3      6     1
      3      7     1
      3     22     1
      3     28     1
      3     26     1
      4     23     1
      4     25     1
      4     11     1
      4      8     1
      5     24     1
      5     22     1
      5      8     1
      5     10     1
      5     12     1
      6      9     1
      6     22     1
      6     13     1
      7     10     1
      7     12     1
      7     17     1
      7     23     1
      8     11     1
      8     22     1
      8     13     1
      8     15     1
      8     18     1
      8     20     1
      9     21     1
      9     12     1
      9     14     1
      9     16     1
      9     19     1
     10     15     1
     10     18     1
     10     20     1
     11     21     1
     11     17     1
     11     14     1
     12     13     1
     13     17     1
     13     16     1
     14     18     1
     14     20     1
     15     19     1
     16     18     1
     16     20     1
     19     20     1
     21     24     1
     21     28     1
     22     25     1
     22     27     1
     23     26     1
     24     27     1
     24     29     1
     25     28     1
     25     30     1
     26     31     1
     26     32     1
     27     30     1
     28     29     1
     29     33     1
     29     37     1
     30     34     1
     30     36     1
     31     33     1
     31     37     1
     32     35     1
     33     36     1
     33     38     1
     34     37     1
     34     39     1
     34     43     1
     35     40     1
     35     42     1
     36     39     1
     36     43     1
     37     38     1
     38     41     1
     39     42     1
     40     43     1
     44      3     1
     45      3     1
     46      3     1
      3     49     1
      3     50     1
      3     60     1
      4     47     1
      4     48     1
      6     51     1
      7     49     1
      7     50     1
      9     52     1
      9     53     1
      9     54     1
      9     55     1
      9     59     1
     10     51     1
     11     49     1
     11     50     1
     11     52     1
     11     53     1
     15     52     1
     15     53     1
     15     54     1
     15     55     1
     15     59     1
     17     51     1
     17     56     1
     17     57     1
     17     58     1
     18     59     1
     20     54     1
     20     55     1
     21     49     1
     21     50     1
     21     51     1
     22     62     1
     23     60     1
     23     61     1
     24     47     1
     24     48     1
     24     62     1
     25     61     1
     26     62     1
     27     60     1
     29     60     1
     29     61     1
     30     63     1
     30     64     1
     30     70     1
     30     71     1
     32     65     1
     32     66     1
     32     68     1
     32     69     1
     33     70     1
     33     71     1
     33     67     1
     34     68     1
     34     69     1
     35     63     1
     35     64     1
     35     70     1
     35     71     1
     35     72     1
     35     73     1
     35     80     1
     35     81     1
     36     65     1
     36     66     1
     37     63     1
     37     64     1
     37     67     1
     38     65     1
     38     66     1
     38     68     1
     38     69     1
     38     74     1
     38     75     1
     38     78     1
     38     79     1
     39     67     1
     39     80     1
     39     81     1
     39     76     1
     39     77     1
     40     78     1
     40     79     1
     41     72     1
     41     73     1
     41     80     1
     41     81     1
     42     74     1
     42     75     1
     43     67     1
     43     72     1
     43     73     1
     43     76     1
     43     77     1
     44     47     1
     44     48     1
     45     47     1
     45     48     1
     46     47     1
     46     48     1
     54     56     1
     54     57     1
     54     58     1
     55     56     1
     55     57     1
     55     58     1
     61     62     1
     63     65     1
     63     66     1
     64     65     1
     64     66     1
     65     67     1
     66     67     1
     67     68     1
     67     69     1
     68     70     1
     68     71     1
     69     70     1
     69     71     1
     72     74     1
     72     75     1
     73     74     1
     73     75     1
     74     76     1
     74     77     1
     75     76     1
     75     77     1
     76     78     1
     76     79     1
     77     78     1
     77     79     1
     78     80     1
     78     81     1
     79     80     1
     79     81     1

[ angles ]
;    ai     aj     ak funct         c0         c1         c2         c3
      1      2      3     1   112.0700480 545.593600
      2      3      4     1   120.7700517 548.940800
      2      3     24     1   120.7700517 548.940800
      3      4      5     1   120.7700517 548.940800
      3      4     21     1   120.0200517 575.718400
      3     24     23     1   120.0200517 575.718400
      3     24     25     1   120.0200517 575.718400
      4      3     24     1   120.0200517 575.718400
      4      5      6     1   112.3800479 698.728000
      4     21      7     1   120.7900519 561.492800
      4     21     22     1   122.9400526 726.342400
      5      4     21     1   120.7700517 548.940800
      5      6      7     1   120.8500521 545.593600
      5      6     11     1   120.6900519 546.430400
      6      7      8     1   121.3300521 728.016000
      6      7     21     1   117.6700504 716.300800
      6     11     10     1   112.7000483 728.852800
      6     11     12     1   123.0500530 952.278400
      7      6     11     1   123.2700528 557.308800
      7      8      9     1   114.1900491 588.270400
      7     21     22     1   117.7500502 725.505600
      8      7     21     1   113.5100485 584.086400
      8      9     10     1   114.1900491 588.270400
      8      9     17     1   115.9700496 558.145600
      9     10     11     1   121.3500523 562.329600
      9     10     13     1   119.4500515 558.982400
      9     17     15     1   113.1700484 548.104000
      9     17     18     1   111.9300480 548.104000
      9     17     20     1   111.1600478 714.627200
     10      9     17     1   119.4500515 558.982400
     10     11     12     1   123.9300532 725.505600
     10     13     14     1   108.9000467 720.484800
     11     10     13     1   117.7600506 547.267200
     13     14     15     1   115.9800495 559.819200
     14     15     16     1   123.2500525 960.646400
     14     15     17     1   110.7200477 722.995200
     15     17     18     1   111.0400475 546.430400
     15     17     20     1   108.7900468 716.300800
     16     15     17     1   123.2000528 707.932800
     17     18     19     1   111.5100476 543.083200
     18     17     20     1   110.1900474 707.932800
     21     22     23     1   117.2200505 589.107200
     22     23     24     1   122.9400526 726.342400
     22     23     28     1   122.9400526 726.342400
     23     24     25     1   120.0200517 575.718400
     23     28     27     1   120.0200517 575.718400
     24     23     28     1   120.0200517 575.718400
     24     25     26     1   120.0200517 575.718400
     25     26     27     1   120.0200517 575.718400
     25     26     29     1   119.2000511 730.526400
     26     27     28     1   120.0200517 575.718400
     26     29     30     1   121.1500522 560.656000
     27     26     29     1   119.2000511 730.526400
     29     30     31     1   123.2500525 960.646400
     29     30     32     1   109.2200470 966.504000
     30     32     33     1   120.6900519 546.430400
     30     32     37     1   120.6900519 546.430400
     31     30     32     1   123.0500530 952.278400
     32     33     34     1   111.6100477 696.217600
     32     37     36     1   111.6100477 696.217600
     33     32     37     1   115.6400494 543.083200
     33     34     35     1   111.5100476 543.083200
     34     35     36     1   111.5100476 543.083200
     34     35     38     1   111.0400475 697.054400
     35     36     37     1   111.5100476 543.083200
     35     38     39     1   112.3500484 549.777600
     35     38     43     1   112.3500484 549.777600
     36     35     38     1   111.0400475 697.054400
     38     39     40     1   111.0400475 697.054400
     38     43     42     1   111.0400475 697.054400
     39     38     43     1   112.3500484 549.777600
     39     40     41     1   111.5100476 543.083200
     40     41     42     1   111.5100476 543.083200
     41     42     43     1   111.5100476 543.083200
      1      2     47     1   109.8000471 391.622400
      1      2     48     1   109.8000471 391.622400
      2      1     44     1   109.8000471 391.622400
      2      1     45     1   109.8000471 391.622400
      2      1     46     1   109.8000471 391.622400
      3      2     47     1   110.4700473 395.806400
      3      2     48     1   110.4700473 395.806400
      4      5     49     1   109.5600471 397.480000
      4      5     50     1   109.5600471 397.480000
      6      5     49     1   108.8800464 514.632000
      6      5     50     1   108.8800464 514.632000
      7      8     51     1   121.7600523 410.032000
      9      8     51     1   121.0700518 398.316800
     10     13     52     1   109.6400469 400.827200
     10     13     53     1   109.6400469 400.827200
     14     13     52     1   109.7800468 522.163200
     14     13     53     1   109.7800468 522.163200
     17     18     54     1   109.8000471 391.622400
     17     18     55     1   109.8000471 391.622400
     17     20     59     1   107.2600461 410.032000
     18     19     56     1   109.8000471 391.622400
     18     19     57     1   109.8000471 391.622400
     18     19     58     1   109.8000471 391.622400
     19     18     54     1   109.8000471 391.622400
     19     18     55     1   109.8000471 391.622400
     23     28     62     1   119.8800511 407.521600
     24     25     60     1   119.8800511 407.521600
     26     25     60     1   119.8800511 407.521600
     26     27     61     1   119.8800511 407.521600
     27     28     62     1   119.8800511 407.521600
     28     27     61     1   119.8800511 407.521600
     32     33     63     1   108.8800464 514.632000
     32     33     64     1   108.8800464 514.632000
     32     37     70     1   108.8800464 514.632000
     32     37     71     1   108.8800464 514.632000
     33     34     65     1   109.8000471 391.622400
     33     34     66     1   109.8000471 391.622400
     34     33     63     1   109.5600471 392.459200
     34     33     64     1   109.5600471 392.459200
     34     35     67     1   109.5600471 392.459200
     35     34     65     1   109.8000471 391.622400
     35     34     66     1   109.8000471 391.622400
     35     36     68     1   109.8000471 391.622400
     35     36     69     1   109.8000471 391.622400
     36     35     67     1   109.5600471 392.459200
     36     37     70     1   109.5600471 392.459200
     36     37     71     1   109.5600471 392.459200
     37     36     68     1   109.8000471 391.622400
     37     36     69     1   109.8000471 391.622400
     38     35     67     1   109.8800469 512.121600
     38     39     72     1   109.8800469 512.121600
     38     39     73     1   109.8800469 512.121600
     38     43     80     1   109.8800469 512.121600
     38     43     81     1   109.8800469 512.121600
     39     40     74     1   109.8000471 391.622400
     39     40     75     1   109.8000471 391.622400
     40     39     72     1   109.5600471 392.459200
     40     39     73     1   109.5600471 392.459200
     40     41     76     1   109.8000471 391.622400
     40     41     77     1   109.8000471 391.622400
     41     40     74     1   109.8000471 391.622400
     41     40     75     1   109.8000471 391.622400
     41     42     78     1   109.8000471 391.622400
     41     42     79     1   109.8000471 391.622400
     42     41     76     1   109.8000471 391.622400
     42     41     77     1   109.8000471 391.622400
     42     43     80     1   109.5600471 392.459200
     42     43     81     1   109.5600471 392.459200
     43     42     78     1   109.8000471 391.622400
     43     42     79     1   109.8000471 391.622400
     44      1     45     1   107.5800459 326.352000
     44      1     46     1   107.5800459 326.352000
     45      1     46     1   107.5800459 326.352000
     47      2     48     1   107.5800459 326.352000
     49      5     50     1   108.4600466 324.678400
     52     13     53     1   108.4600466 324.678400
     54     18     55     1   107.5800459 326.352000
     56     19     57     1   107.5800459 326.352000
     56     19     58     1   107.5800459 326.352000
     57     19     58     1   107.5800459 326.352000
     63     33     64     1   108.4600466 324.678400
     65     34     66     1   107.5800459 326.352000
     68     36     69     1   107.5800459 326.352000
     70     37     71     1   108.4600466 324.678400
     72     39     73     1   108.4600466 324.678400
     74     40     75     1   107.5800459 326.352000
     76     41     77     1   107.5800459 326.352000
     78     42     79     1   107.5800459 326.352000
     80     43     81     1   108.4600466 324.678400

[ dihedrals ]
;    ai     aj     ak     al funct         c0         c1         c2         c3         c4         c5
      1      2      3      4     1  180.0000771  1.0250800  2
      1      2      3     24     1  180.0000771  1.0250800  2
      2      3      4      5     1  180.0000771  15.1670000  2
      2      3      4     21     1  180.0000771  15.1670000  2
      2      3     24     23     1  180.0000771  15.1670000  2
      2      3     24     25     1  180.0000771  15.1670000  2
      3      4      5      6     1  0.0000000  0.0000000  2
      3      4     21      7     1  180.0000771  15.1670000  2
      3      4     21     22     1  180.0000771  15.1670000  2
      3     24     23     22     1  180.0000771  15.1670000  2
      3     24     23     28     1  180.0000771  15.1670000  2
      3     24     25     26     1  180.0000771  15.1670000  2
      4      3     24     23     1  180.0000771  15.1670000  2
      4      3     24     25     1  180.0000771  15.1670000  2
      4      5      6      7     1  0.0000000  0.0000000  2
      4      5      6     11     1  0.0000000  0.0000000  2
      4     21      7      6     1  180.0000771  2.9288000  2
      4     21      7      8     1  180.0000771  2.1129200  2
      4     21     22     23     1  180.0000771  20.0832000  2
      5      4      3     24     1  180.0000771  15.1670000  2
      5      4     21      7     1  180.0000771  15.1670000  2
      5      4     21     22     1  180.0000771  15.1670000  2
      5      6      7      8     1  180.0000771  6.9036000  2
      5      6      7     21     1  180.0000771  6.9036000  2
      5      6     11     10     1  180.0000771  10.4600000  2
      5      6     11     12     1  180.0000771  10.4600000  2
      6      5      4     21     1  0.0000000  0.0000000  2
      6      7      8      9     1  180.0000771  16.7360000  2
      6      7     21     22     1  180.0000771  2.9288000  2
      6     11     10      9     1  180.0000771  12.0290000  2
      6     11     10     13     1  180.0000771  12.0290000  2
      7      6     11     10     1  180.0000771  10.4600000  2
      7      6     11     12     1  180.0000771  10.4600000  2
      7      8      9     10     1  180.0000771  16.7360000  2
      7      8      9     17     1  180.0000771  16.7360000  2
      7     21     22     23     1  180.0000771  20.0832000  2
      8      7      6     11     1  180.0000771  6.9036000  2
      8      7     21     22     1  180.0000771  2.9288000  2
      8      9     10     11     1  180.0000771  16.7360000  2
      8      9     10     13     1  180.0000771  16.7360000  2
      8      9     17     15     1  0.0000000  0.0000000  3
      8      9     17     18     1  0.0000000  0.0000000  3
      8      9     17     20     1  0.0000000  0.0000000  3
      9      8      7     21     1  180.0000771  16.7360000  2
      9     10     11     12     1  180.0000771  12.0290000  2
      9     10     13     14     1  0.0000000  0.0000000  3
      9     17     15     14     1  180.0000771  0.0000000  2
      9     17     15     16     1  180.0000771  0.0000000  2
      9     17     18     19     1  0.0000000  0.6508444  3
     10      9     17     15     1  0.0000000  0.0000000  3
     10      9     17     18     1  180.0000771  0.6568880  3
     10      9     17     20     1  0.0000000  0.0000000  3
     10     13     14     15     1  0.0000000  1.6038667  3
     11      6      7     21     1  180.0000771  6.9036000  2
     11     10      9     17     1  180.0000771  16.7360000  2
     11     10     13     14     1  0.0000000  0.0000000  3
     12     11     10     13     1  180.0000771  12.0290000  2
     13     10      9     17     1  180.0000771  16.7360000  2
     13     14     15     16     1  180.0000771  5.8576000  1
     13     14     15     16     1  180.0000771  11.2968000  2
     13     14     15     17     1  180.0000771  6.6107200  1
     13     14     15     17     1  180.0000771  13.3051200  2
     13     14     15     17     1  0.0000000  3.0543200  3
     14     15     17     18     1  180.0000771  0.0000000  2
     14     15     17     20     1  180.0000771  0.0000000  2
     15     17     18     19     1  0.0000000  0.4184000  3
     16     15     17     18     1  0.0000000  3.0961600  1
     16     15     17     18     1  180.0000771  1.1296800  2
     16     15     17     18     1  180.0000771  2.3012000  3
     16     15     17     20     1  180.0000771  0.0000000  2
     19     18     17     20     1  0.0000000  0.8786400  3
     21      4      3     24     1  180.0000771  15.1670000  2
     21     22     23     24     1  180.0000771  20.0832000  2
     21     22     23     28     1  180.0000771  20.0832000  2
     22     23     24     25     1  180.0000771  15.1670000  2
     22     23     28     27     1  180.0000771  15.1670000  2
     23     24     25     26     1  180.0000771  15.1670000  2
     23     28     27     26     1  180.0000771  15.1670000  2
     24     23     28     27     1  180.0000771  15.1670000  2
     24     25     26     27     1  180.0000771  15.1670000  2
     24     25     26     29     1  180.0000771  15.1670000  2
     25     24     23     28     1  180.0000771  15.1670000  2
     25     26     27     28     1  180.0000771  15.1670000  2
     25     26     29     30     1  180.0000771  2.7196000  2
     26     29     30     31     1  180.0000771  5.3346000  2
     26     29     30     32     1  180.0000771  11.2968000  2
     27     26     29     30     1  180.0000771  2.7196000  2
     28     27     26     29     1  180.0000771  15.1670000  2
     29     30     32     33     1  180.0000771  10.4600000  2
     29     30     32     37     1  180.0000771  10.4600000  2
     30     32     33     34     1  180.0000771  4.2676800  1
     30     32     33     34     1  0.0000000  0.7112800  3
     30     32     33     34     1  180.0000771  0.4184000  4
     30     32     37     36     1  180.0000771  4.2676800  1
     30     32     37     36     1  0.0000000  0.7112800  3
     30     32     37     36     1  180.0000771  0.4184000  4
     31     30     32     33     1  180.0000771  10.4600000  2
     31     30     32     37     1  180.0000771  10.4600000  2
     32     33     34     35     1  0.0000000  0.4184000  3
     32     37     36     35     1  0.0000000  0.4184000  3
     33     32     37     36     1  0.0000000  0.0000000  2
     33     34     35     36     1  0.0000000  0.4602400  1
     33     34     35     36     1  180.0000771  1.2133600  2
     33     34     35     36     1  0.0000000  0.5439200  3
     33     34     35     38     1  0.0000000  0.8786400  3
     34     33     32     37     1  0.0000000  0.0000000  2
     34     35     36     37     1  0.0000000  0.4602400  1
     34     35     36     37     1  180.0000771  1.2133600  2
     34     35     36     37     1  0.0000000  0.5439200  3
     34     35     38     39     1  180.0000771  1.1715200  2
     34     35     38     39     1  0.0000000  2.4267200  3
     34     35     38     43     1  180.0000771  1.1715200  2
     34     35     38     43     1  0.0000000  2.4267200  3
     35     38     39     40     1  180.0000771  1.1715200  2
     35     38     39     40     1  0.0000000  2.4267200  3
     35     38     43     42     1  180.0000771  1.1715200  2
     35     38     43     42     1  0.0000000  2.4267200  3
     36     35     38     39     1  180.0000771  1.1715200  2
     36     35     38     39     1  0.0000000  2.4267200  3
     36     35     38     43     1  180.0000771  1.1715200  2
     36     35     38     43     1  0.0000000  2.4267200  3
     37     36     35     38     1  0.0000000  0.8786400  3
     38     39     40     41     1  0.0000000  0.8786400  3
     38     43     42     41     1  0.0000000  0.8786400  3
     39     38     43     42     1  180.0000771  1.1715200  2
     39     38     43     42     1  0.0000000  2.4267200  3
     39     40     41     42     1  0.0000000  0.4602400  1
     39     40     41     42     1  180.0000771  1.2133600  2
     39     40     41     42     1  0.0000000  0.5439200  3
     40     39     38     43     1  180.0000771  1.1715200  2
     40     39     38     43     1  0.0000000  2.4267200  3
     40     41     42     43     1  0.0000000  0.4602400  1
     40     41     42     43     1  180.0000771  1.2133600  2
     40     41     42     43     1  0.0000000  0.5439200  3
      4     24      3      2     4  180.0000771  4.6024000  2
      5      3      4     21     4  180.0000771  4.6024000  2
     11      5      6      7     4  180.0000771  4.6024000  2
     21      8      7      6     4  180.0000771  4.6024000  2
     17     10      9      8     4  180.0000771  4.6024000  2
     11     13     10      9     4  180.0000771  4.6024000  2
     10      6     11     12     4  180.0000771  43.9320000  2
     17     16     15     14     4  180.0000771  4.6024000  2
      4      7     21     22     4  180.0000771  4.6024000  2
     24     28     23     22     4  180.0000771  4.6024000  2
      3     23     24     25     4  180.0000771  4.6024000  2
     25     27     26     29     4  180.0000771  4.6024000  2
     32     31     30     29     4  180.0000771  4.6024000  2
     30     33     32     37     4  180.0000771  4.6024000  2
     44      1      2      3     1  0.0000000  0.6508444  3
     45      1      2      3     1  0.0000000  0.6508444  3
     46      1      2      3     1  0.0000000  0.6508444  3
      3      4      5     49     1  0.0000000  0.0000000  2
      3      4      5     50     1  0.0000000  0.0000000  2
      3     24     25     60     1  180.0000771  15.1670000  2
      4      3      2     47     1  180.0000771  0.0000000  2
      4      3      2     48     1  180.0000771  0.0000000  2
      6      7      8     51     1  180.0000771  16.7360000  2
      7      6      5     49     1  0.0000000  0.0000000  2
      7      6      5     50     1  0.0000000  0.0000000  2
      9     10     13     52     1  0.0000000  0.0000000  3
      9     10     13     53     1  0.0000000  0.0000000  3
      9     17     18     54     1  0.0000000  0.6508444  3
      9     17     18     55     1  0.0000000  0.6508444  3
      9     17     20     59     1  0.0000000  0.6973333  3
     10      9      8     51     1  180.0000771  16.7360000  2
     11      6      5     49     1  180.0000771  0.0000000  2
     11      6      5     50     1  180.0000771  0.0000000  2
     11     10     13     52     1  0.0000000  0.0000000  3
     11     10     13     53     1  0.0000000  0.0000000  3
     15     14     13     52     1  0.0000000  1.6038667  3
     15     14     13     53     1  0.0000000  1.6038667  3
     15     17     18     54     1  0.0000000  0.6508444  3
     15     17     18     55     1  0.0000000  0.6508444  3
     15     17     20     59     1  0.0000000  0.6973333  3
     17      9      8     51     1  180.0000771  16.7360000  2
     17     18     19     56     1  0.0000000  0.3347200  3
     17     18     19     57     1  0.0000000  0.3347200  3
     17     18     19     58     1  0.0000000  0.3347200  3
     18     17     20     59     1  0.0000000  0.0000000  3
     20     17     18     54     1  0.0000000  2.1338400  1
     20     17     18     54     1  0.0000000  0.7531200  3
     20     17     18     55     1  0.0000000  2.1338400  1
     20     17     18     55     1  0.0000000  0.7531200  3
     21      4      5     49     1  0.0000000  0.0000000  2
     21      4      5     50     1  0.0000000  0.0000000  2
     21      7      8     51     1  180.0000771  16.7360000  2
     22     23     28     62     1  180.0000771  15.1670000  2
     23     24     25     60     1  180.0000771  15.1670000  2
     23     28     27     61     1  180.0000771  15.1670000  2
     24      3      2     47     1  180.0000771  0.0000000  2
     24      3      2     48     1  180.0000771  0.0000000  2
     24     23     28     62     1  180.0000771  15.1670000  2
     25     26     27     61     1  180.0000771  15.1670000  2
     26     27     28     62     1  180.0000771  15.1670000  2
     27     26     25     60     1  180.0000771  15.1670000  2
     29     26     25     60     1  180.0000771  15.1670000  2
     29     26     27     61     1  180.0000771  15.1670000  2
     30     32     33     63     1  180.0000771  0.0000000  2
     30     32     33     64     1  180.0000771  0.0000000  2
     30     32     37     70     1  180.0000771  0.0000000  2
     30     32     37     71     1  180.0000771  0.0000000  2
     32     33     34     65     1  0.0000000  0.6508444  3
     32     33     34     66     1  0.0000000  0.6508444  3
     32     37     36     68     1  0.0000000  0.6508444  3
     32     37     36     69     1  0.0000000  0.6508444  3
     33     32     37     70     1  0.0000000  0.0000000  2
     33     32     37     71     1  0.0000000  0.0000000  2
     33     34     35     67     1  0.0000000  0.6508444  3
     34     35     36     68     1  0.0000000  0.3347200  3
     34     35     36     69     1  0.0000000  0.3347200  3
     35     34     33     63     1  0.0000000  0.6508444  3
     35     34     33     64     1  0.0000000  0.6508444  3
     35     36     37     70     1  0.0000000  0.6508444  3
     35     36     37     71     1  0.0000000  0.6508444  3
     35     38     39     72     1  0.0000000  0.9414000  3
     35     38     39     73     1  0.0000000  0.9414000  3
     35     38     43     80     1  0.0000000  0.9414000  3
     35     38     43     81     1  0.0000000  0.9414000  3
     36     35     34     65     1  0.0000000  0.3347200  3
     36     35     34     66     1  0.0000000  0.3347200  3
     37     32     33     63     1  0.0000000  0.0000000  2
     37     32     33     64     1  0.0000000  0.0000000  2
     37     36     35     67     1  0.0000000  0.6508444  3
     38     35     34     65     1  0.0000000  0.4184000  3
     38     35     34     66     1  0.0000000  0.4184000  3
     38     35     36     68     1  0.0000000  0.4184000  3
     38     35     36     69     1  0.0000000  0.4184000  3
     38     39     40     74     1  0.0000000  0.4184000  3
     38     39     40     75     1  0.0000000  0.4184000  3
     38     43     42     78     1  0.0000000  0.4184000  3
     38     43     42     79     1  0.0000000  0.4184000  3
     39     38     35     67     1  0.0000000  0.9414000  3
     39     38     43     80     1  0.0000000  0.9414000  3
     39     38     43     81     1  0.0000000  0.9414000  3
     39     40     41     76     1  0.0000000  0.3347200  3
     39     40     41     77     1  0.0000000  0.3347200  3
     40     41     42     78     1  0.0000000  0.3347200  3
     40     41     42     79     1  0.0000000  0.3347200  3
     41     40     39     72     1  0.0000000  0.6508444  3
     41     40     39     73     1  0.0000000  0.6508444  3
     41     42     43     80     1  0.0000000  0.6508444  3
     41     42     43     81     1  0.0000000  0.6508444  3
     42     41     40     74     1  0.0000000  0.3347200  3
     42     41     40     75     1  0.0000000  0.3347200  3
     43     38     35     67     1  0.0000000  0.9414000  3
     43     38     39     72     1  0.0000000  0.9414000  3
     43     38     39     73     1  0.0000000  0.9414000  3
     43     42     41     76     1  0.0000000  0.3347200  3
     43     42     41     77     1  0.0000000  0.3347200  3
     44      1      2     47     1  0.0000000  0.5020800  3
     44      1      2     48     1  0.0000000  0.5020800  3
     45      1      2     47     1  0.0000000  0.5020800  3
     45      1      2     48     1  0.0000000  0.5020800  3
     46      1      2     47     1  0.0000000  0.5020800  3
     46      1      2     48     1  0.0000000  0.5020800  3
     54     18     19     56     1  0.0000000  0.5020800  3
     54     18     19     57     1  0.0000000  0.5020800  3
     54     18     19     58     1  0.0000000  0.5020800  3
     55     18     19     56     1  0.0000000  0.5020800  3
     55     18     19     57     1  0.0000000  0.5020800  3
     55     18     19     58     1  0.0000000  0.5020800  3
     61     27     28     62     1  180.0000771  15.1670000  2
     63     33     34     65     1  0.0000000  0.6508444  3
     63     33     34     66     1  0.0000000  0.6508444  3
     64     33     34     65     1  0.0000000  0.6508444  3
     64     33     34     66     1  0.0000000  0.6508444  3
     65     34     35     67     1  0.0000000  0.6508444  3
     66     34     35     67     1  0.0000000  0.6508444  3
     67     35     36     68     1  0.0000000  0.6508444  3
     67     35     36     69     1  0.0000000  0.6508444  3
     68     36     37     70     1  0.0000000  0.6508444  3
     68     36     37     71     1  0.0000000  0.6508444  3
     69     36     37     70     1  0.0000000  0.6508444  3
     69     36     37     71     1  0.0000000  0.6508444  3
     72     39     40     74     1  0.0000000  0.6508444  3
     72     39     40     75     1  0.0000000  0.6508444  3
     73     39     40     74     1  0.0000000  0.6508444  3
     73     39     40     75     1  0.0000000  0.6508444  3
     74     40     41     76     1  0.0000000  0.5020800  3
     74     40     41     77     1  0.0000000  0.5020800  3
     75     40     41     76     1  0.0000000  0.5020800  3
     75     40     41     77     1  0.0000000  0.5020800  3
     76     41     42     78     1  0.0000000  0.5020800  3
     76     41     42     79     1  0.0000000  0.5020800  3
     77     41     42     78     1  0.0000000  0.5020800  3
     77     41     42     79     1  0.0000000  0.5020800  3
     78     42     43     80     1  0.0000000  0.6508444  3
     78     42     43     81     1  0.0000000  0.6508444  3
     79     42     43     80     1  0.0000000  0.6508444  3
     79     42     43     81     1  0.0000000  0.6508444  3
      7      9      8     51     4  180.0000771  4.6024000  2
     24     26     25     60     4  180.0000771  4.6024000  2
     26     28     27     61     4  180.0000771  4.6024000  2
     23     27     28     62     4  180.0000771  4.6024000  2
