# Supplementary material for: Elucidating the Solvent‐Dependent Solvation and Structural Stability of Irinotecan: A Molecular Simulation Study
Source: Chemphyschem. 2026 Apr 19;27(8):e70359. doi: 10.1002/cphc.70359 (PMC13092337; doi:10.1002/cphc.70359)
Supplement: Supplementary file 1 — Supplementary Material [file CPHC-27-e70359-s001.zip › gromacs_top/isobutanol.itp]

; GAFF am1-bcc isobutanol
[ moleculetype ]
; Name            nrexcl
ibuoh          3

[ atoms ]
;   nr       type  resnr residue  atom   cgnr    charge       mass  
; atoms 1-3 and 6-14 decreased by 0.0001665 to make neutral
    1         c3      1    ibuoh     C1      1 -0.0897665  12.010000   
    2         c3      1    ibuoh     C2      2 -0.1048665  12.010000   
    3         c3      1    ibuoh     C3      3 -0.0897665  12.010000   
    4         c3      1    ibuoh     C4      4  0.12840000  12.010000   
    5         oh      1    ibuoh     O1      5 -0.59780000  16.000000  
    6         hc      1    ibuoh     H1      6  0.0373665   1.008000   
    7         hc      1    ibuoh     H2      7  0.0373665   1.008000   
    8         hc      1    ibuoh     H3      8  0.0373665   1.008000   
    9         hc      1    ibuoh     H4      9  0.0435335   1.008000   
   10         hc      1    ibuoh     H5     10  0.0373665   1.008000   
   11         hc      1    ibuoh     H6     11  0.0373665   1.008000   
   12         hc      1    ibuoh     H7     12  0.0373665   1.008000   
   13         h1      1    ibuoh     H8     13  0.0450335   1.008000   
   14         h1      1    ibuoh     H9     14  0.0450335   1.008000   
   15         ho      1    ibuoh    H10     15  0.39600000   1.008000   

[ bonds ]
;    ai     aj funct         c0         c1         c2         c3
      1      2     1   0.15380 194556.000000
      2      3     1   0.15380 194556.000000
      2      4     1   0.15380 194556.000000
      4      5     1   0.14230 245517.120000
      1      6     1   0.10970 314553.120000
      1      7     1   0.10970 314553.120000
      1      8     1   0.10970 314553.120000
      2      9     1   0.10970 314553.120000
      3     10     1   0.10970 314553.120000
      3     11     1   0.10970 314553.120000
      3     12     1   0.10970 314553.120000
      4     13     1   0.10970 314553.120000
      4     14     1   0.10970 314553.120000
      5     15     1   0.09730 471536.800000

[ pairs ]
;    ai     aj funct         c0         c1         c2         c3
      1      5     1
      3      5     1
      1     10     1
      1     11     1
      1     12     1
      1     13     1
      1     14     1
      2     15     1
      6      3     1
      7      3     1
      8      3     1
      3     13     1
      3     14     1
      6      4     1
      7      4     1
      8      4     1
      4     10     1
      4     11     1
      4     12     1
      5      9     1
      6      9     1
      7      9     1
      8      9     1
      9     10     1
      9     11     1
      9     12     1
      9     13     1
      9     14     1
     13     15     1
     14     15     1

[ angles ]
;    ai     aj     ak funct         c0         c1         c2         c3
      1      2      3     1   111.5100476 543.083200
      1      2      4     1   111.5100476 543.083200
      2      4      5     1   110.1900474 707.932800
      3      2      4     1   111.5100476 543.083200
      1      2      9     1   109.8000471 391.622400
      2      1      6     1   109.8000471 391.622400
      2      1      7     1   109.8000471 391.622400
      2      1      8     1   109.8000471 391.622400
      2      3     10     1   109.8000471 391.622400
      2      3     11     1   109.8000471 391.622400
      2      3     12     1   109.8000471 391.622400
      2      4     13     1   109.5600471 392.459200
      2      4     14     1   109.5600471 392.459200
      3      2      9     1   109.8000471 391.622400
      4      2      9     1   109.8000471 391.622400
      4      5     15     1   107.2600461 410.032000
      5      4     13     1   110.2600474 523.000000
      5      4     14     1   110.2600474 523.000000
      6      1      7     1   107.5800459 326.352000
      6      1      8     1   107.5800459 326.352000
      7      1      8     1   107.5800459 326.352000
     10      3     11     1   107.5800459 326.352000
     10      3     12     1   107.5800459 326.352000
     11      3     12     1   107.5800459 326.352000
     13      4     14     1   108.4600466 324.678400

[ dihedrals ]
;    ai     aj     ak     al funct         c0         c1         c2         c3         c4         c5
      1      2      4      5     1  0.0000000  0.8786400  3
      3      2      4      5     1  0.0000000  0.8786400  3
      1      2      3     10     1  0.0000000  0.3347200  3
      1      2      3     11     1  0.0000000  0.3347200  3
      1      2      3     12     1  0.0000000  0.3347200  3
      1      2      4     13     1  0.0000000  0.6508444  3
      1      2      4     14     1  0.0000000  0.6508444  3
      2      4      5     15     1  0.0000000  0.0000000  3
      6      1      2      3     1  0.0000000  0.3347200  3
      7      1      2      3     1  0.0000000  0.3347200  3
      8      1      2      3     1  0.0000000  0.3347200  3
      3      2      4     13     1  0.0000000  0.6508444  3
      3      2      4     14     1  0.0000000  0.6508444  3
      6      1      2      4     1  0.0000000  0.3347200  3
      7      1      2      4     1  0.0000000  0.3347200  3
      8      1      2      4     1  0.0000000  0.3347200  3
      4      2      3     10     1  0.0000000  0.3347200  3
      4      2      3     11     1  0.0000000  0.3347200  3
      4      2      3     12     1  0.0000000  0.3347200  3
      5      4      2      9     1  0.0000000  2.1338400  1
      5      4      2      9     1  0.0000000  0.7531200  3
      6      1      2      9     1  0.0000000  0.5020800  3
      7      1      2      9     1  0.0000000  0.5020800  3
      8      1      2      9     1  0.0000000  0.5020800  3
      9      2      3     10     1  0.0000000  0.5020800  3
      9      2      3     11     1  0.0000000  0.5020800  3
      9      2      3     12     1  0.0000000  0.5020800  3
      9      2      4     13     1  0.0000000  0.6508444  3
      9      2      4     14     1  0.0000000  0.6508444  3
     13      4      5     15     1  0.0000000  0.4727920  3
     14      4      5     15     1  0.0000000  0.4727920  3
