# Supplementary material for: Elucidating the Solvent‐Dependent Solvation and Structural Stability of Irinotecan: A Molecular Simulation Study
Source: Chemphyschem. 2026 Apr 19;27(8):e70359. doi: 10.1002/cphc.70359 (PMC13092337; doi:10.1002/cphc.70359)
Supplement: Supplementary file 1 — Supplementary Material [file CPHC-27-e70359-s001.zip › gromacs_top/mesityl_oxide.itp]

; GAFF mesityl oxide
[ moleculetype ]
; Name            nrexcl
meso          3

[ atoms ]
;   nr       type  resnr residue  atom   cgnr    charge       mass  
; Partial charge of the 9 hc sites decreased by 0.000111 to make neutral
    1         c3      1    meso     C1      1 -0.07940000  12.010000   
    2         c2      1    meso     C2      2 -0.00940000  12.010000   
    3         ce      1    meso     C3      3 -0.29520000  12.010000   
    4          c      1    meso     C4      4 0.56730000   12.010000   
    5          o      1    meso     O1      5 -0.55110000  16.000000  
    6         c3      1    meso     C5      6 -0.19710000  12.010000  
    7         c3      1    meso     C6      7 -0.07940000  12.010000  
    8         hc      1    meso     H1      8 0.054922      1.008000   
    9         hc      1    meso     H2      9 0.054922      1.008000   
   10         hc      1    meso     H3     10 0.054922      1.008000   
   11         ha      1    meso     H4     11 0.13100000    1.008000   
   12         hc      1    meso     H5     12 0.061256      1.008000   
   13         hc      1    meso     H6     13 0.061256      1.008000   
   14         hc      1    meso     H7     14 0.061256      1.008000   
   15         hc      1    meso     H8     15 0.054922      1.008000   
   16         hc      1    meso     H9     16 0.054922      1.008000   
   17         hc      1    meso    H10     17 0.054922      1.008000   

[ bonds ]
;    ai     aj funct         c0         c1         c2         c3
      1      2     1   0.15100 213886.080000
      2      3     1   0.13460 385346.400000
      2      7     1   0.15100 213886.080000
      3      4     1   0.14820 234638.720000
      4      5     1   0.12180 546095.680000
      4      6     1   0.15240 203509.760000
      1      8     1   0.10970 314553.120000
      1      9     1   0.10970 314553.120000
      1     10     1   0.10970 314553.120000
      3     11     1   0.10880 327523.520000
      6     12     1   0.10970 314553.120000
      6     13     1   0.10970 314553.120000
      6     14     1   0.10970 314553.120000
      7     15     1   0.10970 314553.120000
      7     16     1   0.10970 314553.120000
      7     17     1   0.10970 314553.120000

[ pairs ]
;    ai     aj funct         c0         c1         c2         c3
      1      4     1
      2      5     1
      2      6     1
      4      7     1
      1     11     1
      1     15     1
      1     16     1
      1     17     1
      8      3     1
      9      3     1
     10      3     1
      3     15     1
      3     16     1
      3     17     1
      3     12     1
      3     13     1
      3     14     1
      5     11     1
      5     12     1
      5     13     1
      5     14     1
      6     11     1
      8      7     1
      9      7     1
     10      7     1
      7     11     1

[ angles ]
;    ai     aj     ak funct         c0         c1         c2         c3
      1      2      3     1   123.1500531 553.124800
      1      2      7     1   115.6500499 543.083200
      2      3      4     1   120.4200518 565.676800
      3      2      7     1   123.1500531 553.124800
      3      4      5     1   123.2000528 722.158400
      3      4      6     1   116.4400498 543.083200
      5      4      6     1   123.2000528 707.932800
      2      1      8     1   110.3600474 397.480000
      2      1      9     1   110.3600474 397.480000
      2      1     10     1   110.3600474 397.480000
      2      3     11     1   119.9400513 419.236800
      2      7     15     1   110.3600474 397.480000
      2      7     16     1   110.3600474 397.480000
      2      7     17     1   110.3600474 397.480000
      4      3     11     1   116.4600500 393.296000
      4      6     12     1   108.7700466 396.643200
      4      6     13     1   108.7700466 396.643200
      4      6     14     1   108.7700466 396.643200
      8      1      9     1   107.5800459 326.352000
      8      1     10     1   107.5800459 326.352000
      9      1     10     1   107.5800459 326.352000
     12      6     13     1   107.5800459 326.352000
     12      6     14     1   107.5800459 326.352000
     13      6     14     1   107.5800459 326.352000
     15      7     16     1   107.5800459 326.352000
     15      7     17     1   107.5800459 326.352000
     16      7     17     1   107.5800459 326.352000

[ dihedrals ]
;    ai     aj     ak     al funct         c0         c1         c2         c3         c4         c5
      1      2      3      4     1  180.0000771  27.8236000  2
      2      3      4      5     1  180.0000771  9.1002000  2
      2      3      4      6     1  0.0000000  12.4264800  2
      4      3      2      7     1  180.0000771  27.8236000  2
      1      7      2      3     4  180.0000771  4.6024000  2
      6      3      4      5     4  180.0000771  43.9320000  2
      1      2      3     11     1  180.0000771  27.8236000  2
      1      2      7     15     1  0.0000000  1.2970400  2
      1      2      7     16     1  0.0000000  1.2970400  2
      1      2      7     17     1  0.0000000  1.2970400  2
      8      1      2      3     1  0.0000000  0.0000000  2
      9      1      2      3     1  0.0000000  0.0000000  2
     10      1      2      3     1  0.0000000  0.0000000  2
      3      2      7     15     1  0.0000000  0.0000000  2
      3      2      7     16     1  0.0000000  0.0000000  2
      3      2      7     17     1  0.0000000  0.0000000  2
      3      4      6     12     1  180.0000771  0.0000000  2
      3      4      6     13     1  180.0000771  0.0000000  2
      3      4      6     14     1  180.0000771  0.0000000  2
      5      4      3     11     1  180.0000771  9.1002000  2
      5      4      6     12     1  0.0000000  3.4727200  1
      5      4      6     12     1  180.0000771  0.1673600  3
      5      4      6     13     1  0.0000000  3.4727200  1
      5      4      6     13     1  180.0000771  0.1673600  3
      5      4      6     14     1  0.0000000  3.4727200  1
      5      4      6     14     1  180.0000771  0.1673600  3
      6      4      3     11     1  180.0000771  9.1002000  2
      8      1      2      7     1  0.0000000  1.2970400  2
      9      1      2      7     1  0.0000000  1.2970400  2
     10      1      2      7     1  0.0000000  1.2970400  2
      7      2      3     11     1  180.0000771  27.8236000  2
      4      2      3     11     4  180.0000771  4.6024000  2
