# Supplementary material for: Elucidating the Solvent‐Dependent Solvation and Structural Stability of Irinotecan: A Molecular Simulation Study
Source: Chemphyschem. 2026 Apr 19;27(8):e70359. doi: 10.1002/cphc.70359 (PMC13092337; doi:10.1002/cphc.70359)
Supplement: Supplementary file 1 — Supplementary Material [file CPHC-27-e70359-s001.zip › gromacs_top/methanol.itp]

; GAFF am1-bcc methanol
[ moleculetype ]
; Name            nrexcl
meoh          3

[ atoms ]
;   nr       type  resnr residue  atom   cgnr    charge       mass  
    1         c3      1    meoh     C1      1 0.11670000   12.010000   
    2         oh      1    meoh     O1      2 -0.59880000  16.000000   
    3         h1      1    meoh     H1      3 0.02870000    1.008000   
    4         h1      1    meoh     H2      4 0.02870000    1.008000   
    5         h1      1    meoh     H3      5 0.02870000    1.008000   
    6         ho      1    meoh     H4      6 0.39600000    1.008000   

[ bonds ]
;    ai     aj funct         c0         c1         c2         c3
      1      2     1   0.14230 245517.120000
      1      3     1   0.10970 314553.120000
      1      4     1   0.10970 314553.120000
      1      5     1   0.10970 314553.120000
      2      6     1   0.09730 471536.800000

[ pairs ]
;    ai     aj funct         c0         c1         c2         c3
      3      6     1
      4      6     1
      5      6     1

[ angles ]
;    ai     aj     ak funct         c0         c1         c2         c3
      1      2      6     1   107.2600461 410.032000
      2      1      3     1   110.2600474 523.000000
      2      1      4     1   110.2600474 523.000000
      2      1      5     1   110.2600474 523.000000
      3      1      4     1   108.4600466 324.678400
      3      1      5     1   108.4600466 324.678400
      4      1      5     1   108.4600466 324.678400

[ dihedrals ]
;    ai     aj     ak     al funct         c0         c1         c2         c3         c4         c5
      3      1      2      6     1  0.0000000  0.4727920  3
      4      1      2      6     1  0.0000000  0.4727920  3
      5      1      2      6     1  0.0000000  0.4727920  3
