# Supplementary material for: Elucidating the Solvent‐Dependent Solvation and Structural Stability of Irinotecan: A Molecular Simulation Study
Source: Chemphyschem. 2026 Apr 19;27(8):e70359. doi: 10.1002/cphc.70359 (PMC13092337; doi:10.1002/cphc.70359)
Supplement: Supplementary file 1 — Supplementary Material [file CPHC-27-e70359-s001.zip › gromacs_top/methyl_ethyl_ketone.itp]

; GAFF methyl ethyl ketone
[ moleculetype ]
; Name            nrexcl
mek          3

[ atoms ]
;   nr       type  resnr residue  atom   cgnr    charge       mass  
; Partial charge of hc sites decreased by -0.000125125 to make neutral
    1         c3      1    mek     C1      1 -0.08810000  12.010000   
    2         c3      1    mek     C2      2 -0.18240000  12.010000   
    3          c      1    mek     C3      3 0.56310000  12.010000   
    4          o      1    mek     O1      4 -0.53010000  16.000000  
    5         c3      1    mek     C4      5 -0.20510000  12.010000  
    6         hc      1    mek     H1      6 0.043158125   1.008000   
    7         hc      1    mek     H2      7 0.043158125   1.008000   
    8         hc      1    mek     H3      8 0.043158125   1.008000   
    9         hc      1    mek     H4      9 0.062325125   1.008000   
   10         hc      1    mek     H5     10 0.062325125   1.008000   
   11         hc      1    mek     H6     11 0.062825125   1.008000   
   12         hc      1    mek     H7     12 0.062825125   1.008000   
   13         hc      1    mek     H8     13 0.062825125   1.008000   

[ bonds ]
;    ai     aj funct         c0         c1         c2         c3
      1      2     1   0.15380 194556.000000
      2      3     1   0.15240 203509.760000
      3      4     1   0.12180 546095.680000
      3      5     1   0.15240 203509.760000
      1      6     1   0.10970 314553.120000
      1      7     1   0.10970 314553.120000
      1      8     1   0.10970 314553.120000
      2      9     1   0.10970 314553.120000
      2     10     1   0.10970 314553.120000
      5     11     1   0.10970 314553.120000
      5     12     1   0.10970 314553.120000
      5     13     1   0.10970 314553.120000

[ pairs ]
;    ai     aj funct         c0         c1         c2         c3
      1      4     1
      1      5     1
      2     11     1
      2     12     1
      2     13     1
      6      3     1
      7      3     1
      8      3     1
      4      9     1
      4     10     1
      4     11     1
      4     12     1
      4     13     1
      5      9     1
      5     10     1
      6      9     1
      6     10     1
      7      9     1
      7     10     1
      8      9     1
      8     10     1

[ angles ]
;    ai     aj     ak funct         c0         c1         c2         c3
      1      2      3     1   111.0400475 546.430400
      2      3      4     1   123.2000528 707.932800
      2      3      5     1   116.5000499 535.552000
      4      3      5     1   123.2000528 707.932800
      1      2      9     1   109.8000471 391.622400
      1      2     10     1   109.8000471 391.622400
      2      1      6     1   109.8000471 391.622400
      2      1      7     1   109.8000471 391.622400
      2      1      8     1   109.8000471 391.622400
      3      2      9     1   108.7700466 396.643200
      3      2     10     1   108.7700466 396.643200
      3      5     11     1   108.7700466 396.643200
      3      5     12     1   108.7700466 396.643200
      3      5     13     1   108.7700466 396.643200
      6      1      7     1   107.5800459 326.352000
      6      1      8     1   107.5800459 326.352000
      7      1      8     1   107.5800459 326.352000
      9      2     10     1   107.5800459 326.352000
     11      5     12     1   107.5800459 326.352000
     11      5     13     1   107.5800459 326.352000
     12      5     13     1   107.5800459 326.352000

[ dihedrals ]
;    ai     aj     ak     al funct         c0         c1         c2         c3         c4         c5
      1      2      3      4     1  0.0000000  3.0961600  1
      1      2      3      4     1  180.0000771  1.1296800  2
      1      2      3      4     1  180.0000771  2.3012000  3
      1      2      3      5     1  180.0000771  1.3890880  2
      2      5      3      4     4  180.0000771  4.6024000  2
      2      3      5     11     1  0.0000000  0.0000000  2
      2      3      5     12     1  0.0000000  0.0000000  2
      2      3      5     13     1  0.0000000  0.0000000  2
      6      1      2      3     1  0.0000000  0.6508444  3
      7      1      2      3     1  0.0000000  0.6508444  3
      8      1      2      3     1  0.0000000  0.6508444  3
      4      3      2      9     1  0.0000000  3.4727200  1
      4      3      2      9     1  180.0000771  0.1673600  3
      4      3      2     10     1  0.0000000  3.4727200  1
      4      3      2     10     1  180.0000771  0.1673600  3
      4      3      5     11     1  0.0000000  3.4727200  1
      4      3      5     11     1  180.0000771  0.1673600  3
      4      3      5     12     1  0.0000000  3.4727200  1
      4      3      5     12     1  180.0000771  0.1673600  3
      4      3      5     13     1  0.0000000  3.4727200  1
      4      3      5     13     1  180.0000771  0.1673600  3
      5      3      2      9     1  0.0000000  0.0000000  2
      5      3      2     10     1  0.0000000  0.0000000  2
      6      1      2      9     1  0.0000000  0.5020800  3
      6      1      2     10     1  0.0000000  0.5020800  3
      7      1      2      9     1  0.0000000  0.5020800  3
      7      1      2     10     1  0.0000000  0.5020800  3
      8      1      2      9     1  0.0000000  0.5020800  3
      8      1      2     10     1  0.0000000  0.5020800  3
