# Supplementary material for: Elucidating the Solvent‐Dependent Solvation and Structural Stability of Irinotecan: A Molecular Simulation Study
Source: Chemphyschem. 2026 Apr 19;27(8):e70359. doi: 10.1002/cphc.70359 (PMC13092337; doi:10.1002/cphc.70359)
Supplement: Supplementary file 1 — Supplementary Material [file CPHC-27-e70359-s001.zip › gromacs_top/methyl_isobutyl_ketone.itp]

; GAFF methyl isobutyl ketone
[ moleculetype ]
; Name            nrexcl
mibk          3

[ atoms ]
;   nr       type  resnr residue  atom   cgnr    charge       mass  
; Partial charge of hc sites decreased by -0.00016675 to make neutral
    1         c3      1    mibk     C1      1 -0.09160000  12.010000   
    2         c3      1    mibk     C2      2 -0.06470000  12.010000   
    3         c3      1    mibk     C3      3 -0.09160000  12.010000   
    4         c3      1    mibk     C4      4 -0.18040000  12.010000   
    5          c      1    mibk     C5      5 0.56510000  12.010000   
    6          o      1    mibk     O1      6 -0.53210000  16.000000  
    7         c3      1    mibk     C6      7 -0.20510000  12.010000  
    8         hc      1    mibk     H1      8 0.03536675   1.008000   
    9         hc      1    mibk     H2      9 0.03536675   1.008000   
   10         hc      1    mibk     H3     10 0.03536675   1.008000   
   11         hc      1    mibk     H4     11 0.07086675   1.008000   
   12         hc      1    mibk     H5     12 0.03536675   1.008000   
   13         hc      1    mibk     H6     13 0.03536675   1.008000   
   14         hc      1    mibk     H7     14 0.03536675   1.008000   
   15         hc      1    mibk     H8     15 0.06386675   1.008000   
   16         hc      1    mibk     H9     16 0.06386675   1.008000   
   17         hc      1    mibk    H10     17 0.06319975   1.008000   
   18         hc      1    mibk    H11     18 0.06319975   1.008000   
   19         hc      1    mibk    H12     19 0.06319975   1.008000   

[ bonds ]
;    ai     aj funct         c0         c1         c2         c3
      1      2     1   0.15380 194556.000000
      2      3     1   0.15380 194556.000000
      2      4     1   0.15380 194556.000000
      4      5     1   0.15240 203509.760000
      5      6     1   0.12180 546095.680000
      5      7     1   0.15240 203509.760000
      1      8     1   0.10970 314553.120000
      1      9     1   0.10970 314553.120000
      1     10     1   0.10970 314553.120000
      2     11     1   0.10970 314553.120000
      3     12     1   0.10970 314553.120000
      3     13     1   0.10970 314553.120000
      3     14     1   0.10970 314553.120000
      4     15     1   0.10970 314553.120000
      4     16     1   0.10970 314553.120000
      7     17     1   0.10970 314553.120000
      7     18     1   0.10970 314553.120000
      7     19     1   0.10970 314553.120000

[ pairs ]
;    ai     aj funct         c0         c1         c2         c3
      1      5     1
      2      6     1
      2      7     1
      3      5     1
      1     12     1
      1     13     1
      1     14     1
      1     15     1
      1     16     1
      8      3     1
      9      3     1
     10      3     1
      3     15     1
      3     16     1
      8      4     1
      9      4     1
     10      4     1
      4     12     1
      4     13     1
      4     14     1
      4     17     1
      4     18     1
      4     19     1
      5     11     1
      6     15     1
      6     16     1
      6     17     1
      6     18     1
      6     19     1
      7     15     1
      7     16     1
      8     11     1
      9     11     1
     10     11     1
     11     12     1
     11     13     1
     11     14     1
     11     15     1
     11     16     1

[ angles ]
;    ai     aj     ak funct         c0         c1         c2         c3
      1      2      3     1   111.5100476 543.083200
      1      2      4     1   111.5100476 543.083200
      2      4      5     1   111.0400475 546.430400
      3      2      4     1   111.5100476 543.083200
      4      5      6     1   123.2000528 707.932800
      4      5      7     1   116.5000499 535.552000
      6      5      7     1   123.2000528 707.932800
      1      2     11     1   109.8000471 391.622400
      2      1      8     1   109.8000471 391.622400
      2      1      9     1   109.8000471 391.622400
      2      1     10     1   109.8000471 391.622400
      2      3     12     1   109.8000471 391.622400
      2      3     13     1   109.8000471 391.622400
      2      3     14     1   109.8000471 391.622400
      2      4     15     1   109.8000471 391.622400
      2      4     16     1   109.8000471 391.622400
      3      2     11     1   109.8000471 391.622400
      4      2     11     1   109.8000471 391.622400
      5      4     15     1   108.7700466 396.643200
      5      4     16     1   108.7700466 396.643200
      5      7     17     1   108.7700466 396.643200
      5      7     18     1   108.7700466 396.643200
      5      7     19     1   108.7700466 396.643200
      8      1      9     1   107.5800459 326.352000
      8      1     10     1   107.5800459 326.352000
      9      1     10     1   107.5800459 326.352000
     12      3     13     1   107.5800459 326.352000
     12      3     14     1   107.5800459 326.352000
     13      3     14     1   107.5800459 326.352000
     15      4     16     1   107.5800459 326.352000
     17      7     18     1   107.5800459 326.352000
     17      7     19     1   107.5800459 326.352000
     18      7     19     1   107.5800459 326.352000

[ dihedrals ]
;    ai     aj     ak     al funct         c0         c1         c2         c3         c4         c5
      1      2      4      5     1  0.0000000  0.4184000  3
      2      4      5      6     1  0.0000000  3.0961600  1
      2      4      5      6     1  180.0000771  1.1296800  2
      2      4      5      6     1  180.0000771  2.3012000  3
      2      4      5      7     1  180.0000771  1.3890880  2
      3      2      4      5     1  0.0000000  0.4184000  3
      4      7      5      6     4  180.0000771  4.6024000  2
      1      2      3     12     1  0.0000000  0.3347200  3
      1      2      3     13     1  0.0000000  0.3347200  3
      1      2      3     14     1  0.0000000  0.3347200  3
      1      2      4     15     1  0.0000000  0.3347200  3
      1      2      4     16     1  0.0000000  0.3347200  3
      8      1      2      3     1  0.0000000  0.3347200  3
      9      1      2      3     1  0.0000000  0.3347200  3
     10      1      2      3     1  0.0000000  0.3347200  3
      3      2      4     15     1  0.0000000  0.3347200  3
      3      2      4     16     1  0.0000000  0.3347200  3
      8      1      2      4     1  0.0000000  0.3347200  3
      9      1      2      4     1  0.0000000  0.3347200  3
     10      1      2      4     1  0.0000000  0.3347200  3
      4      2      3     12     1  0.0000000  0.3347200  3
      4      2      3     13     1  0.0000000  0.3347200  3
      4      2      3     14     1  0.0000000  0.3347200  3
      4      5      7     17     1  0.0000000  0.0000000  2
      4      5      7     18     1  0.0000000  0.0000000  2
      4      5      7     19     1  0.0000000  0.0000000  2
      5      4      2     11     1  0.0000000  0.6508444  3
      6      5      4     15     1  0.0000000  3.4727200  1
      6      5      4     15     1  180.0000771  0.1673600  3
      6      5      4     16     1  0.0000000  3.4727200  1
      6      5      4     16     1  180.0000771  0.1673600  3
      6      5      7     17     1  0.0000000  3.4727200  1
      6      5      7     17     1  180.0000771  0.1673600  3
      6      5      7     18     1  0.0000000  3.4727200  1
      6      5      7     18     1  180.0000771  0.1673600  3
      6      5      7     19     1  0.0000000  3.4727200  1
      6      5      7     19     1  180.0000771  0.1673600  3
      7      5      4     15     1  0.0000000  0.0000000  2
      7      5      4     16     1  0.0000000  0.0000000  2
      8      1      2     11     1  0.0000000  0.5020800  3
      9      1      2     11     1  0.0000000  0.5020800  3
     10      1      2     11     1  0.0000000  0.5020800  3
     11      2      3     12     1  0.0000000  0.5020800  3
     11      2      3     13     1  0.0000000  0.5020800  3
     11      2      3     14     1  0.0000000  0.5020800  3
     11      2      4     15     1  0.0000000  0.5020800  3
     11      2      4     16     1  0.0000000  0.5020800  3
