# Supplementary material for: Elucidating the Solvent‐Dependent Solvation and Structural Stability of Irinotecan: A Molecular Simulation Study
Source: Chemphyschem. 2026 Apr 19;27(8):e70359. doi: 10.1002/cphc.70359 (PMC13092337; doi:10.1002/cphc.70359)
Supplement: Supplementary file 1 — Supplementary Material [file CPHC-27-e70359-s001.zip › gromacs_top/methyl_isopropyl_ketone.itp]

[ moleculetype ]
; Name            nrexcl
mipk          3

[ atoms ]
;   nr       type  resnr residue  atom   cgnr    charge       mass  
; Partial charge of hc sites decreased by 0.0000003 to make neutral
    1         c3      1    mipk     C1      1 -0.08710000  12.010000   
    2         c3      1    mipk     C2      2 -0.16570000  12.010000   
    3         c3      1    mipk     C3      3 -0.08710000  12.010000   
    4          c      1    mipk     C4      4 0.56710000  12.010000   
    5          o      1    mipk     O1      5 -0.52910000  16.000000   
    6         c3      1    mipk     C5      6 -0.20310000  12.010000   
    7         hc      1    mipk     H1      7 0.0428667    1.008000   
    8         hc      1    mipk     H2      8 0.0428667    1.008000   
    9         hc      1    mipk     H3      9 0.0428667    1.008000   
   10         hc      1    mipk     H4     10 0.0576997    1.008000   
   11         hc      1    mipk     H5     11 0.0428667    1.008000   
   12         hc      1    mipk     H6     12 0.0428667    1.008000   
   13         hc      1    mipk     H7     13 0.0428667    1.008000   
   14         hc      1    mipk     H8     14 0.0633667    1.008000   
   15         hc      1    mipk     H9     15 0.0633667    1.008000   
   16         hc      1    mipk    H10     16 0.0633667    1.008000   

[ bonds ]
;    ai     aj funct         c0         c1         c2         c3
      1      2     1   0.15380 194556.000000
      2      3     1   0.15380 194556.000000
      2      4     1   0.15240 203509.760000
      4      5     1   0.12180 546095.680000
      4      6     1   0.15240 203509.760000
      1      7     1   0.10970 314553.120000
      1      8     1   0.10970 314553.120000
      1      9     1   0.10970 314553.120000
      2     10     1   0.10970 314553.120000
      3     11     1   0.10970 314553.120000
      3     12     1   0.10970 314553.120000
      3     13     1   0.10970 314553.120000
      6     14     1   0.10970 314553.120000
      6     15     1   0.10970 314553.120000
      6     16     1   0.10970 314553.120000

[ pairs ]
;    ai     aj funct         c0         c1         c2         c3
      1      5     1
      1      6     1
      3      5     1
      3      6     1
      1     11     1
      1     12     1
      1     13     1
      2     14     1
      2     15     1
      2     16     1
      7      3     1
      8      3     1
      9      3     1
      7      4     1
      8      4     1
      9      4     1
      4     11     1
      4     12     1
      4     13     1
      5     10     1
      5     14     1
      5     15     1
      5     16     1
      6     10     1
      7     10     1
      8     10     1
      9     10     1
     10     11     1
     10     12     1
     10     13     1

[ angles ]
;    ai     aj     ak funct         c0         c1         c2         c3
      1      2      3     1   111.5100476 543.083200
      1      2      4     1   111.0400475 546.430400
      2      4      5     1   123.2000528 707.932800
      2      4      6     1   116.5000499 535.552000
      3      2      4     1   111.0400475 546.430400
      5      4      6     1   123.2000528 707.932800
      1      2     10     1   109.8000471 391.622400
      2      1      7     1   109.8000471 391.622400
      2      1      8     1   109.8000471 391.622400
      2      1      9     1   109.8000471 391.622400
      2      3     11     1   109.8000471 391.622400
      2      3     12     1   109.8000471 391.622400
      2      3     13     1   109.8000471 391.622400
      3      2     10     1   109.8000471 391.622400
      4      2     10     1   108.7700466 396.643200
      4      6     14     1   108.7700466 396.643200
      4      6     15     1   108.7700466 396.643200
      4      6     16     1   108.7700466 396.643200
      7      1      8     1   107.5800459 326.352000
      7      1      9     1   107.5800459 326.352000
      8      1      9     1   107.5800459 326.352000
     11      3     12     1   107.5800459 326.352000
     11      3     13     1   107.5800459 326.352000
     12      3     13     1   107.5800459 326.352000
     14      6     15     1   107.5800459 326.352000
     14      6     16     1   107.5800459 326.352000
     15      6     16     1   107.5800459 326.352000

[ dihedrals ]
;    ai     aj     ak     al funct         c0         c1         c2         c3         c4         c5
      1      2      4      5     1  0.0000000  3.0961600  1
      1      2      4      5     1  180.0000771  1.1296800  2
      1      2      4      5     1  180.0000771  2.3012000  3
      1      2      4      6     1  180.0000771  1.3890880  2
      3      2      4      5     1  0.0000000  3.0961600  1
      3      2      4      5     1  180.0000771  1.1296800  2
      3      2      4      5     1  180.0000771  2.3012000  3
      3      2      4      6     1  180.0000771  1.3890880  2
      2      6      4      5     4  180.0000771  4.6024000  2
      1      2      3     11     1  0.0000000  0.3347200  3
      1      2      3     12     1  0.0000000  0.3347200  3
      1      2      3     13     1  0.0000000  0.3347200  3
      2      4      6     14     1  0.0000000  0.0000000  2
      2      4      6     15     1  0.0000000  0.0000000  2
      2      4      6     16     1  0.0000000  0.0000000  2
      7      1      2      3     1  0.0000000  0.3347200  3
      8      1      2      3     1  0.0000000  0.3347200  3
      9      1      2      3     1  0.0000000  0.3347200  3
      7      1      2      4     1  0.0000000  0.6508444  3
      8      1      2      4     1  0.0000000  0.6508444  3
      9      1      2      4     1  0.0000000  0.6508444  3
      4      2      3     11     1  0.0000000  0.6508444  3
      4      2      3     12     1  0.0000000  0.6508444  3
      4      2      3     13     1  0.0000000  0.6508444  3
      5      4      2     10     1  0.0000000  3.4727200  1
      5      4      2     10     1  180.0000771  0.1673600  3
      5      4      6     14     1  0.0000000  3.4727200  1
      5      4      6     14     1  180.0000771  0.1673600  3
      5      4      6     15     1  0.0000000  3.4727200  1
      5      4      6     15     1  180.0000771  0.1673600  3
      5      4      6     16     1  0.0000000  3.4727200  1
      5      4      6     16     1  180.0000771  0.1673600  3
      6      4      2     10     1  0.0000000  0.0000000  2
      7      1      2     10     1  0.0000000  0.5020800  3
      8      1      2     10     1  0.0000000  0.5020800  3
      9      1      2     10     1  0.0000000  0.5020800  3
     10      2      3     11     1  0.0000000  0.5020800  3
     10      2      3     12     1  0.0000000  0.5020800  3
     10      2      3     13     1  0.0000000  0.5020800  3
