# Supplementary material for: Elucidating the Solvent‐Dependent Solvation and Structural Stability of Irinotecan: A Molecular Simulation Study
Source: Chemphyschem. 2026 Apr 19;27(8):e70359. doi: 10.1002/cphc.70359 (PMC13092337; doi:10.1002/cphc.70359)
Supplement: Supplementary file 1 — Supplementary Material [file CPHC-27-e70359-s001.zip › gromacs_top/propanol.itp]

; GAFF am1-bcc propanol
[ moleculetype ]
; Name            nrexcl
proh          3

[ atoms ]
;   nr       type  resnr residue  atom   cgnr    charge       mass  
; atoms 1, 2, and 5-11 decreased by 0.000111 to make neutral
    1         c3      1    proh     C1      1 -0.091211    12.010000   
    2         c3      1    proh     C2      2 -0.120511    12.010000   
    3         c3      1    proh     C3      3 0.12640000   12.010000   
    4         oh      1    proh     O1      4 -0.59880000  16.000000   
    5         hc      1    proh     H1      5 0.035922      1.008000   
    6         hc      1    proh     H2      6 0.035922      1.008000   
    7         hc      1    proh     H3      7 0.035922      1.008000   
    8         hc      1    proh     H4      8 0.046089      1.008000   
    9         hc      1    proh     H5      9 0.046089      1.008000   
   10         h1      1    proh     H6     10 0.044089      1.008000   
   11         h1      1    proh     H7     11 0.044089      1.008000   
   12         ho      1    proh     H8     12 0.39600000    1.008000   

[ bonds ]
;    ai     aj funct         c0         c1         c2         c3
      1      2     1   0.15380 194556.000000
      2      3     1   0.15380 194556.000000
      3      4     1   0.14230 245517.120000
      1      5     1   0.10970 314553.120000
      1      6     1   0.10970 314553.120000
      1      7     1   0.10970 314553.120000
      2      8     1   0.10970 314553.120000
      2      9     1   0.10970 314553.120000
      3     10     1   0.10970 314553.120000
      3     11     1   0.10970 314553.120000
      4     12     1   0.09730 471536.800000

[ pairs ]
;    ai     aj funct         c0         c1         c2         c3
      1      4     1
      1     10     1
      1     11     1
      2     12     1
      5      3     1
      6      3     1
      7      3     1
      4      8     1
      4      9     1
      5      8     1
      5      9     1
      6      8     1
      6      9     1
      7      8     1
      7      9     1
      8     10     1
      8     11     1
      9     10     1
      9     11     1
     10     12     1
     11     12     1

[ angles ]
;    ai     aj     ak funct         c0         c1         c2         c3
      1      2      3     1   111.5100476 543.083200
      2      3      4     1   110.1900474 707.932800
      1      2      8     1   109.8000471 391.622400
      1      2      9     1   109.8000471 391.622400
      2      1      5     1   109.8000471 391.622400
      2      1      6     1   109.8000471 391.622400
      2      1      7     1   109.8000471 391.622400
      2      3     10     1   109.5600471 392.459200
      2      3     11     1   109.5600471 392.459200
      3      2      8     1   109.8000471 391.622400
      3      2      9     1   109.8000471 391.622400
      3      4     12     1   107.2600461 410.032000
      4      3     10     1   110.2600474 523.000000
      4      3     11     1   110.2600474 523.000000
      5      1      6     1   107.5800459 326.352000
      5      1      7     1   107.5800459 326.352000
      6      1      7     1   107.5800459 326.352000
      8      2      9     1   107.5800459 326.352000
     10      3     11     1   108.4600466 324.678400

[ dihedrals ]
;    ai     aj     ak     al funct         c0         c1         c2         c3         c4         c5
      1      2      3      4     1  0.0000000  0.8786400  3
      1      2      3     10     1  0.0000000  0.6508444  3
      1      2      3     11     1  0.0000000  0.6508444  3
      2      3      4     12     1  0.0000000  0.0000000  3
      5      1      2      3     1  0.0000000  0.3347200  3
      6      1      2      3     1  0.0000000  0.3347200  3
      7      1      2      3     1  0.0000000  0.3347200  3
      4      3      2      8     1  0.0000000  2.1338400  1
      4      3      2      8     1  0.0000000  0.7531200  3
      4      3      2      9     1  0.0000000  2.1338400  1
      4      3      2      9     1  0.0000000  0.7531200  3
      5      1      2      8     1  0.0000000  0.5020800  3
      5      1      2      9     1  0.0000000  0.5020800  3
      6      1      2      8     1  0.0000000  0.5020800  3
      6      1      2      9     1  0.0000000  0.5020800  3
      7      1      2      8     1  0.0000000  0.5020800  3
      7      1      2      9     1  0.0000000  0.5020800  3
      8      2      3     10     1  0.0000000  0.6508444  3
      8      2      3     11     1  0.0000000  0.6508444  3
      9      2      3     10     1  0.0000000  0.6508444  3
      9      2      3     11     1  0.0000000  0.6508444  3
     10      3      4     12     1  0.0000000  0.4727920  3
     11      3      4     12     1  0.0000000  0.4727920  3
