# Supplementary material for: Elucidating the Solvent‐Dependent Solvation and Structural Stability of Irinotecan: A Molecular Simulation Study
Source: Chemphyschem. 2026 Apr 19;27(8):e70359. doi: 10.1002/cphc.70359 (PMC13092337; doi:10.1002/cphc.70359)
Supplement: Supplementary file 1 — Supplementary Material [file CPHC-27-e70359-s001.zip › gromacs_top/psilocybin_b.itp]

; GAFF am1-bcc psilocybin (form B)
[ moleculetype ]
; Name            nrexcl
psilo          3

[ atoms ]
;   nr       type  resnr residue  atom   cgnr    charge       mass  
; atoms 20-29 decreased by 0.0000998 to make neutral
    1         c3      1    psilo     C1      1  0.10010000  12.010000   
    2         nx      1    psilo     N1      2 -0.71740000  14.010000  
    3         c3      1    psilo     C2      3  0.10010000  12.010000  
    4         c3      1    psilo     C3      4  0.13380000  12.010000   
    5         c3      1    psilo     C4      5 -0.02420000  12.010000   
    6         cc      1    psilo     C5      6 -0.15440000  12.010000   
    7         cd      1    psilo     C6      7 -0.11010000  12.010000   
    8         na      1    psilo     N2      8 -0.19040000  14.010000   
    9         ca      1    psilo     C7      9 -0.02020000  12.010000   
   10         ca      1    psilo     C8     10 -0.14480000  12.010000   
   11         ca      1    psilo     C9     11  0.25510000  12.010000   
   12         ca      1    psilo    C10     12 -0.20600000  12.010000   
   13         ca      1    psilo    C11     13 -0.07600000  12.010000   
   14         ca      1    psilo    C12     14 -0.18400000  12.010000   
   15         os      1    psilo     O1     15 -0.53250000  16.000000   
   16         p5      1    psilo     P1     16  1.46780000  30.970000   
   17          o      1    psilo     O2     17 -0.80550000  16.000000   
   18         oh      1    psilo     O3     18 -0.76840000  16.000000   
   19          o      1    psilo     O4     19 -0.80550000  16.000000   
   20         hx      1    psilo     H1     20  0.0834332    1.008000   
   21         hx      1    psilo     H2     21  0.0834332    1.008000   
   22         hx      1    psilo     H3     22  0.0834332    1.008000   
   23         hx      1    psilo     H4     23  0.0834332    1.008000   
   24         hx      1    psilo     H5     24  0.0834332    1.008000   
   25         hx      1    psilo     H6     25  0.0834332    1.008000   
   26         hx      1    psilo     H7     26  0.0706002    1.008000   
   27         hx      1    psilo     H8     27  0.0706002    1.008000   
   28         hc      1    psilo     H9     28  0.0856002    1.008000   
   29         hc      1    psilo    H10     29  0.0856002    1.008000   
   30         h4      1    psilo    H11     30  0.16100000   1.008000   
   31         hn      1    psilo    H12     31  0.29770000   1.008000   
   32         ha      1    psilo    H13     32  0.14300000   1.008000   
   33         ha      1    psilo    H14     33  0.13000000   1.008000   
   34         ha      1    psilo    H15     34  0.13200000   1.008000  
   35         ho      1    psilo    H16     35  0.45500000   1.008000   
   36         hn      1    psilo    H17     36  0.55080000   1.008000   

[ bonds ]
;    ai     aj funct         c0         c1         c2         c3
      1      2     1   0.15110 186271.680000
      2      3     1   0.15110 186271.680000
      2      4     1   0.15110 186271.680000
      4      5     1   0.15380 194556.000000
      5      6     1   0.15020 219743.680000
      6      7     1   0.13730 348192.480000
      6     10     1   0.14560 257901.760000
      7      8     1   0.13800 296645.600000
      8      9     1   0.13840 292461.600000
      9     10     1   0.13980 316812.480000
      9     14     1   0.13980 316812.480000
     10     11     1   0.13980 316812.480000
     11     12     1   0.13980 316812.480000
     11     15     1   0.13700 299156.000000
     12     13     1   0.13980 316812.480000
     13     14     1   0.13980 316812.480000
     15     16     1   0.16150 289700.160000
     16     17     1   0.14870 443085.600000
     16     18     1   0.16150 289532.800000
     16     19     1   0.14870 443085.600000
      1     20     1   0.10910 323423.200000
      1     21     1   0.10910 323423.200000
      1     22     1   0.10910 323423.200000
      2     36     1   0.10300 404090.720000
      3     23     1   0.10910 323423.200000
      3     24     1   0.10910 323423.200000
      3     25     1   0.10910 323423.200000
      4     26     1   0.10910 323423.200000
      4     27     1   0.10910 323423.200000
      5     28     1   0.10970 314553.120000
      5     29     1   0.10970 314553.120000
      7     30     1   0.10820 337983.520000
      8     31     1   0.10100 447771.680000
     12     32     1   0.10860 331121.760000
     13     33     1   0.10860 331121.760000
     14     34     1   0.10860 331121.760000
     18     35     1   0.09730 471536.800000

[ pairs ]
;    ai     aj funct         c0         c1         c2         c3
      1      5     1
      2      6     1
      3      5     1
      4      7     1
      4     10     1
      5      8     1
      5      9     1
      5     11     1
      6     14     1
      6     12     1
      6     15     1
      7     11     1
      7     14     1
      8     11     1
      8     13     1
      9     12     1
      9     15     1
     10     13     1
     10     16     1
     11     14     1
     11     17     1
     11     18     1
     11     19     1
     12     16     1
     13     15     1
      1     23     1
      1     24     1
      1     25     1
      1     26     1
      1     27     1
      2     28     1
      2     29     1
     20      3     1
     21      3     1
     22      3     1
      3     26     1
      3     27     1
     20      4     1
     21      4     1
     22      4     1
      4     23     1
      4     24     1
      4     25     1
      5     36     1
      5     30     1
      6     26     1
      6     27     1
      6     31     1
      7     28     1
      7     29     1
      8     34     1
      9     30     1
      9     33     1
     10     28     1
     10     29     1
     10     30     1
     10     31     1
     10     34     1
     10     32     1
     11     33     1
     12     34     1
     14     31     1
     14     32     1
     15     32     1
     15     35     1
     17     35     1
     19     35     1
     20     36     1
     21     36     1
     22     36     1
     23     36     1
     24     36     1
     25     36     1
     26     36     1
     26     28     1
     26     29     1
     27     36     1
     27     28     1
     27     29     1
     30     31     1
     32     33     1
     33     34     1

[ angles ]
;    ai     aj     ak funct         c0         c1         c2         c3
      1      2      3     1   109.6600471 539.736000
      1      2      4     1   109.6600471 539.736000
      2      4      5     1   114.2100488 677.808000
      3      2      4     1   109.6600471 539.736000
      4      5      6     1   111.9300480 548.104000
      5      6      7     1   119.4500515 558.982400
      5      6     10     1   126.5200545 529.694400
      6      7      8     1   106.9900460 775.713600
      6     10      9     1   120.7900519 561.492800
      6     10     11     1   120.7900519 561.492800
      7      6     10     1   113.5100485 584.086400
      7      8      9     1   113.1500488 580.739200
      8      9     10     1   118.3400506 729.689600
      8      9     14     1   118.3400506 729.689600
      9     10     11     1   120.0200517 575.718400
      9     14     13     1   120.0200517 575.718400
     10      9     14     1   120.0200517 575.718400
     10     11     12     1   120.0200517 575.718400
     10     11     15     1   119.2000511 730.526400
     11     12     13     1   120.0200517 575.718400
     11     15     16     1   123.1800526 696.217600
     12     11     15     1   119.2000511 730.526400
     12     13     14     1   120.0200517 575.718400
     15     16     17     1   115.4600496 684.502400
     15     16     18     1   101.9400436 702.075200
     15     16     19     1   115.4600496 684.502400
     17     16     18     1   115.2100492 685.339200
     17     16     19     1   115.8000496 715.464000
     18     16     19     1   115.2100492 685.339200
      1      2     36     1   110.1100470 386.601600
      2      1     20     1   108.0100461 502.916800
      2      1     21     1   108.0100461 502.916800
      2      1     22     1   108.0100461 502.916800
      2      3     23     1   108.0100461 502.916800
      2      3     24     1   108.0100461 502.916800
      2      3     25     1   108.0100461 502.916800
      2      4     26     1   108.0100461 502.916800
      2      4     27     1   108.0100461 502.916800
      3      2     36     1   110.1100470 386.601600
      4      2     36     1   110.1100470 386.601600
      4      5     28     1   109.8000471 391.622400
      4      5     29     1   109.8000471 391.622400
      5      4     26     1   110.5600475 390.785600
      5      4     27     1   110.5600475 390.785600
      6      5     28     1   110.4900475 399.153600
      6      5     29     1   110.4900475 399.153600
      6      7     30     1   128.4800548 399.990400
      7      8     31     1   125.5000538 394.132800
      8      7     30     1   120.5300517 514.632000
      9      8     31     1   125.5400537 393.296000
      9     14     34     1   119.8800511 407.521600
     11     12     32     1   119.8800511 407.521600
     12     13     33     1   119.8800511 407.521600
     13     12     32     1   119.8800511 407.521600
     13     14     34     1   119.8800511 407.521600
     14     13     33     1   119.8800511 407.521600
     16     18     35     1   110.0800469 493.712000
     20      1     21     1   109.7500473 324.678400
     20      1     22     1   109.7500473 324.678400
     21      1     22     1   109.7500473 324.678400
     23      3     24     1   109.7500473 324.678400
     23      3     25     1   109.7500473 324.678400
     24      3     25     1   109.7500473 324.678400
     26      4     27     1   109.7500473 324.678400
     28      5     29     1   107.5800459 326.352000

[ dihedrals ]
;    ai     aj     ak     al funct         c0         c1         c2         c3         c4         c5
      1      2      4      5     1  0.0000000  0.6527040  3
      2      4      5      6     1  0.0000000  0.6508444  3
      3      2      4      5     1  0.0000000  0.6527040  3
      4      5      6      7     1  180.0000771  0.6568880  3
      4      5      6     10     1  0.0000000  0.3430880  3
      5      6      7      8     1  180.0000771  16.7360000  2
      5      6     10      9     1  180.0000771  2.2593600  2
      5      6     10     11     1  180.0000771  2.2593600  2
      6      7      8      9     1  180.0000771  7.1128000  2
      6     10      9      8     1  180.0000771  15.1670000  2
      6     10      9     14     1  180.0000771  15.1670000  2
      6     10     11     12     1  180.0000771  15.1670000  2
      6     10     11     15     1  180.0000771  15.1670000  2
      7      6     10      9     1  180.0000771  2.1129200  2
      7      6     10     11     1  180.0000771  2.1129200  2
      7      8      9     10     1  180.0000771  1.2552000  2
      7      8      9     14     1  180.0000771  1.2552000  2
      8      7      6     10     1  180.0000771  16.7360000  2
      8      9     10     11     1  180.0000771  15.1670000  2
      8      9     14     13     1  180.0000771  15.1670000  2
      9     10     11     12     1  180.0000771  15.1670000  2
      9     10     11     15     1  180.0000771  15.1670000  2
      9     14     13     12     1  180.0000771  15.1670000  2
     10      9     14     13     1  180.0000771  15.1670000  2
     10     11     12     13     1  180.0000771  15.1670000  2
     10     11     15     16     1  180.0000771  7.3220000  2
     11     10      9     14     1  180.0000771  15.1670000  2
     11     12     13     14     1  180.0000771  15.1670000  2
     11     15     16     17     1  180.0000771  3.3472000  2
     11     15     16     17     1  0.0000000  0.4184000  3
     11     15     16     18     1  0.0000000  3.3472000  2
     11     15     16     19     1  180.0000771  3.3472000  2
     11     15     16     19     1  0.0000000  0.4184000  3
     12     11     15     16     1  180.0000771  7.3220000  2
     13     12     11     15     1  180.0000771  15.1670000  2
      5     10      6      7     4  180.0000771  4.6024000  2
     10     14      9      8     4  180.0000771  4.6024000  2
      9     11     10      6     4  180.0000771  4.6024000  2
     10     12     11     15     4  180.0000771  4.6024000  2
      1      2      3     23     1  0.0000000  0.6508444  3
      1      2      3     24     1  0.0000000  0.6508444  3
      1      2      3     25     1  0.0000000  0.6508444  3
      1      2      4     26     1  0.0000000  0.6508444  3
      1      2      4     27     1  0.0000000  0.6508444  3
      2      4      5     28     1  0.0000000  0.6508444  3
      2      4      5     29     1  0.0000000  0.6508444  3
     20      1      2      3     1  0.0000000  0.6508444  3
     21      1      2      3     1  0.0000000  0.6508444  3
     22      1      2      3     1  0.0000000  0.6508444  3
      3      2      4     26     1  0.0000000  0.6508444  3
      3      2      4     27     1  0.0000000  0.6508444  3
     20      1      2      4     1  0.0000000  0.6508444  3
     21      1      2      4     1  0.0000000  0.6508444  3
     22      1      2      4     1  0.0000000  0.6508444  3
      4      2      3     23     1  0.0000000  0.6508444  3
      4      2      3     24     1  0.0000000  0.6508444  3
      4      2      3     25     1  0.0000000  0.6508444  3
      5      4      2     36     1  0.0000000  0.6508444  3
      5      6      7     30     1  180.0000771  16.7360000  2
      6      5      4     26     1  0.0000000  0.6508444  3
      6      5      4     27     1  0.0000000  0.6508444  3
      6      7      8     31     1  180.0000771  7.1128000  2
      7      6      5     28     1  0.0000000  0.0000000  3
      7      6      5     29     1  0.0000000  0.0000000  3
      8      9     14     34     1  180.0000771  15.1670000  2
      9      8      7     30     1  180.0000771  7.1128000  2
      9     14     13     33     1  180.0000771  15.1670000  2
     10      6      5     28     1  0.0000000  0.0000000  3
     10      6      5     29     1  0.0000000  0.0000000  3
     10      6      7     30     1  180.0000771  16.7360000  2
     10      9      8     31     1  180.0000771  1.2552000  2
     10      9     14     34     1  180.0000771  15.1670000  2
     10     11     12     32     1  180.0000771  15.1670000  2
     11     12     13     33     1  180.0000771  15.1670000  2
     12     13     14     34     1  180.0000771  15.1670000  2
     14      9      8     31     1  180.0000771  1.2552000  2
     14     13     12     32     1  180.0000771  15.1670000  2
     15     11     12     32     1  180.0000771  15.1670000  2
     15     16     18     35     1  0.0000000  2.2314667  3
     17     16     18     35     1  0.0000000  1.5355280  3
     19     16     18     35     1  0.0000000  1.5355280  3
     20      1      2     36     1  0.0000000  0.4560560  3
     21      1      2     36     1  0.0000000  0.4560560  3
     22      1      2     36     1  0.0000000  0.4560560  3
     23      3      2     36     1  0.0000000  0.4560560  3
     24      3      2     36     1  0.0000000  0.4560560  3
     25      3      2     36     1  0.0000000  0.4560560  3
     26      4      2     36     1  0.0000000  0.4560560  3
     26      4      5     28     1  0.0000000  0.6508444  3
     26      4      5     29     1  0.0000000  0.6508444  3
     27      4      2     36     1  0.0000000  0.4560560  3
     27      4      5     28     1  0.0000000  0.6508444  3
     27      4      5     29     1  0.0000000  0.6508444  3
     30      7      8     31     1  180.0000771  7.1128000  2
     32     12     13     33     1  180.0000771  15.1670000  2
     33     13     14     34     1  180.0000771  15.1670000  2
      6     30      7      8     4  180.0000771  4.6024000  2
      9      7      8     31     4  180.0000771  4.6024000  2
     11     13     12     32     4  180.0000771  4.6024000  2
     12     14     13     33     4  180.0000771  4.6024000  2
      9     13     14     34     4  180.0000771  4.6024000  2
