# Supplementary material for: Elucidating the Solvent‐Dependent Solvation and Structural Stability of Irinotecan: A Molecular Simulation Study
Source: Chemphyschem. 2026 Apr 19;27(8):e70359. doi: 10.1002/cphc.70359 (PMC13092337; doi:10.1002/cphc.70359)
Supplement: Supplementary file 1 — Supplementary Material [file CPHC-27-e70359-s001.zip › gromacs_top/pyridine.itp]

; GAFF pyridine
[ moleculetype ]
; Name            nrexcl
pyr          3

[ atoms ]
;   nr       type  resnr residue  atom   cgnr    charge       mass  
; Partial charge of h atoms decreased by 0.000200 to make neutral
    1         ca      1    pyr     C1      1 -0.09300000  12.010000   
    2         ca      1    pyr     C2      2 -0.24630000  12.010000   
    3         ca      1    pyr     C3      3  0.39320000  12.010000   
    4         nb      1    pyr     N1      4 -0.66500000  14.010000  
    5         ca      1    pyr     C4      5  0.39320000  12.010000   
    6         ca      1    pyr     C5      6 -0.24630000  12.010000  
    7         ha      1    pyr     H1      7  0.1368       1.008000   
    8         ha      1    pyr     H2      8  0.1428       1.008000   
    9         h4      1    pyr     H3      9  0.0209       1.008000   
   10         h4      1    pyr     H4     10  0.0209       1.008000   
   11         ha      1    pyr     H5     11  0.1428       1.008000   

[ bonds ]
;    ai     aj funct         c0         c1         c2         c3
      1      2     1   0.13980 316812.480000
      1      6     1   0.13980 316812.480000
      2      3     1   0.13980 316812.480000
      3      4     1   0.13390 346602.560000
      4      5     1   0.13390 346602.560000
      5      6     1   0.13980 316812.480000
      1      7     1   0.10860 331121.760000
      2      8     1   0.10860 331121.760000
      3      9     1   0.10890 326435.680000
      5     10     1   0.10890 326435.680000
      6     11     1   0.10860 331121.760000

[ pairs ]
;    ai     aj funct         c0         c1         c2         c3
      1      4     1
      2      5     1
      6      3     1
      1      9     1
      1     10     1
      2     11     1
      7      3     1
      3     10     1
      4      8     1
      4     11     1
      5      9     1
      7      5     1
      6      8     1
      7      8     1
      7     11     1
      8      9     1
     10     11     1

[ angles ]
;    ai     aj     ak funct         c0         c1         c2         c3
      1      2      3     1   120.0200517 575.718400
      1      6      5     1   120.0200517 575.718400
      2      1      6     1   120.0200517 575.718400
      2      3      4     1   122.9400526 726.342400
      3      4      5     1   117.2200505 589.107200
      4      5      6     1   122.9400526 726.342400
      1      2      8     1   119.8800511 407.521600
      1      6     11     1   119.8800511 407.521600
      2      1      7     1   119.8800511 407.521600
      2      3      9     1   120.3400515 406.684800
      3      2      8     1   119.8800511 407.521600
      4      3      9     1   116.0300498 536.388800
      4      5     10     1   116.0300498 536.388800
      5      6     11     1   119.8800511 407.521600
      6      1      7     1   119.8800511 407.521600
      6      5     10     1   120.3400515 406.684800

[ dihedrals ]
;    ai     aj     ak     al funct         c0         c1         c2         c3         c4         c5
      1      2      3      4     1  180.0000771  15.1670000  2
      1      6      5      4     1  180.0000771  15.1670000  2
      2      1      6      5     1  180.0000771  15.1670000  2
      2      3      4      5     1  180.0000771  20.0832000  2
      6      1      2      3     1  180.0000771  15.1670000  2
      3      4      5      6     1  180.0000771  20.0832000  2
      1      2      3      9     1  180.0000771  15.1670000  2
      1      6      5     10     1  180.0000771  15.1670000  2
      2      1      6     11     1  180.0000771  15.1670000  2
      7      1      2      3     1  180.0000771  15.1670000  2
      3      4      5     10     1  180.0000771  20.0832000  2
      4      3      2      8     1  180.0000771  15.1670000  2
      4      5      6     11     1  180.0000771  15.1670000  2
      5      4      3      9     1  180.0000771  20.0832000  2
      7      1      6      5     1  180.0000771  15.1670000  2
      6      1      2      8     1  180.0000771  15.1670000  2
      7      1      2      8     1  180.0000771  15.1670000  2
      7      1      6     11     1  180.0000771  15.1670000  2
      8      2      3      9     1  180.0000771  15.1670000  2
     10      5      6     11     1  180.0000771  15.1670000  2
      7      1      6      2     4  180.0000771  4.6024000  2
      1      3      2      8     4  180.0000771  4.6024000  2
      2      9      3      4     4  180.0000771  4.6024000  2
      6     10      5      4     4  180.0000771  4.6024000  2
      1      5      6     11     4  180.0000771  4.6024000  2
