# Supplementary material for: Elucidating the Solvent‐Dependent Solvation and Structural Stability of Irinotecan: A Molecular Simulation Study
Source: Chemphyschem. 2026 Apr 19;27(8):e70359. doi: 10.1002/cphc.70359 (PMC13092337; doi:10.1002/cphc.70359)
Supplement: Supplementary file 1 — Supplementary Material [file CPHC-27-e70359-s001.zip › gromacs_top/tert_butyl_methyl_ether.itp]

; GAFF tert-butyl methyl ether
[ moleculetype ]
; Name            nrexcl
tbme          3

[ atoms ]
;   nr       type  resnr residue  atom   cgnr    charge       mass  
; c3 partial charges decreased by 0.0005992 to make neutral
    1         c3      1    tbme     C1      1 -0.1076992   12.010000   
    2         c3      1    tbme     C2      2  0.1472008   12.010000   
    3         c3      1    tbme     C3      3 -0.1076992   12.010000   
    4         c3      1    tbme     C4      4 -0.1076992   12.010000   
    5         os      1    tbme     O1      5 -0.42160000  16.000000  
    6         c3      1    tbme     C5      6  0.1171008   12.010000   
    7         hc      1    tbme     H1      7  0.04303300   1.008000   
    8         hc      1    tbme     H2      8  0.04303300   1.008000   
    9         hc      1    tbme     H3      9  0.04303300   1.008000   
   10         hc      1    tbme     H4     10  0.04303300   1.008000   
   11         hc      1    tbme     H5     11  0.04303300   1.008000   
   12         hc      1    tbme     H6     12  0.04303300   1.008000   
   13         hc      1    tbme     H7     13  0.04303300   1.008000   
   14         hc      1    tbme     H8     14  0.04303300   1.008000   
   15         hc      1    tbme     H9     15  0.04303300   1.008000   
   16         h1      1    tbme    H10     16  0.03103300   1.008000   
   17         h1      1    tbme    H11     17  0.03103300   1.008000   
   18         h1      1    tbme    H12     18  0.03103300   1.008000   

[ bonds ]
;    ai     aj funct         c0         c1         c2         c3
      1      2     1   0.15380 194556.000000
      2      3     1   0.15380 194556.000000
      2      4     1   0.15380 194556.000000
      2      5     1   0.14320 238320.640000
      5      6     1   0.14320 238320.640000
      1      7     1   0.10970 314553.120000
      1      8     1   0.10970 314553.120000
      1      9     1   0.10970 314553.120000
      3     10     1   0.10970 314553.120000
      3     11     1   0.10970 314553.120000
      3     12     1   0.10970 314553.120000
      4     13     1   0.10970 314553.120000
      4     14     1   0.10970 314553.120000
      4     15     1   0.10970 314553.120000
      6     16     1   0.10970 314553.120000
      6     17     1   0.10970 314553.120000
      6     18     1   0.10970 314553.120000

[ pairs ]
;    ai     aj funct         c0         c1         c2         c3
      1      6     1
      3      6     1
      4      6     1
      1     10     1
      1     11     1
      1     12     1
      1     13     1
      1     14     1
      1     15     1
      2     16     1
      2     17     1
      2     18     1
      7      3     1
      8      3     1
      9      3     1
      3     13     1
      3     14     1
      3     15     1
      7      4     1
      8      4     1
      9      4     1
      4     10     1
      4     11     1
      4     12     1
      7      5     1
      8      5     1
      9      5     1
      5     10     1
      5     11     1
      5     12     1
      5     13     1
      5     14     1
      5     15     1

[ angles ]
;    ai     aj     ak funct         c0         c1         c2         c3
      1      2      3     1   111.5100476 543.083200
      1      2      4     1   111.5100476 543.083200
      1      2      5     1   107.9700462 713.790400
      2      5      6     1   112.4800480 554.798400
      3      2      4     1   111.5100476 543.083200
      3      2      5     1   107.9700462 713.790400
      4      2      5     1   107.9700462 713.790400
      2      1      7     1   109.8000471 391.622400
      2      1      8     1   109.8000471 391.622400
      2      1      9     1   109.8000471 391.622400
      2      3     10     1   109.8000471 391.622400
      2      3     11     1   109.8000471 391.622400
      2      3     12     1   109.8000471 391.622400
      2      4     13     1   109.8000471 391.622400
      2      4     14     1   109.8000471 391.622400
      2      4     15     1   109.8000471 391.622400
      5      6     16     1   109.7800468 522.163200
      5      6     17     1   109.7800468 522.163200
      5      6     18     1   109.7800468 522.163200
      7      1      8     1   107.5800459 326.352000
      7      1      9     1   107.5800459 326.352000
      8      1      9     1   107.5800459 326.352000
     10      3     11     1   107.5800459 326.352000
     10      3     12     1   107.5800459 326.352000
     11      3     12     1   107.5800459 326.352000
     13      4     14     1   107.5800459 326.352000
     13      4     15     1   107.5800459 326.352000
     14      4     15     1   107.5800459 326.352000
     16      6     17     1   108.4600466 324.678400
     16      6     18     1   108.4600466 324.678400
     17      6     18     1   108.4600466 324.678400

[ dihedrals ]
;    ai     aj     ak     al funct         c0         c1         c2         c3         c4         c5
      1      2      5      6     1  0.0000000  0.0000000  1
      1      2      5      6     1  0.0000000  0.6694400  2
      1      2      5      6     1  0.0000000  1.0041600  3
      3      2      5      6     1  0.0000000  0.0000000  1
      3      2      5      6     1  0.0000000  0.6694400  2
      3      2      5      6     1  0.0000000  1.0041600  3
      4      2      5      6     1  0.0000000  0.0000000  1
      4      2      5      6     1  0.0000000  0.6694400  2
      4      2      5      6     1  0.0000000  1.0041600  3
      1      2      3     10     1  0.0000000  0.3347200  3
      1      2      3     11     1  0.0000000  0.3347200  3
      1      2      3     12     1  0.0000000  0.3347200  3
      1      2      4     13     1  0.0000000  0.3347200  3
      1      2      4     14     1  0.0000000  0.3347200  3
      1      2      4     15     1  0.0000000  0.3347200  3
      2      5      6     16     1  0.0000000  1.4100080  3
      2      5      6     17     1  0.0000000  1.4100080  3
      2      5      6     18     1  0.0000000  1.4100080  3
      7      1      2      3     1  0.0000000  0.3347200  3
      8      1      2      3     1  0.0000000  0.3347200  3
      9      1      2      3     1  0.0000000  0.3347200  3
      3      2      4     13     1  0.0000000  0.3347200  3
      3      2      4     14     1  0.0000000  0.3347200  3
      3      2      4     15     1  0.0000000  0.3347200  3
      7      1      2      4     1  0.0000000  0.3347200  3
      8      1      2      4     1  0.0000000  0.3347200  3
      9      1      2      4     1  0.0000000  0.3347200  3
      4      2      3     10     1  0.0000000  0.3347200  3
      4      2      3     11     1  0.0000000  0.3347200  3
      4      2      3     12     1  0.0000000  0.3347200  3
      7      1      2      5     1  0.0000000  1.0460000  1
      7      1      2      5     1  0.0000000  0.0000000  3
      8      1      2      5     1  0.0000000  1.0460000  1
      8      1      2      5     1  0.0000000  0.0000000  3
      9      1      2      5     1  0.0000000  1.0460000  1
      9      1      2      5     1  0.0000000  0.0000000  3
      5      2      3     10     1  0.0000000  1.0460000  1
      5      2      3     10     1  0.0000000  0.0000000  3
      5      2      3     11     1  0.0000000  1.0460000  1
      5      2      3     11     1  0.0000000  0.0000000  3
      5      2      3     12     1  0.0000000  1.0460000  1
      5      2      3     12     1  0.0000000  0.0000000  3
      5      2      4     13     1  0.0000000  1.0460000  1
      5      2      4     13     1  0.0000000  0.0000000  3
      5      2      4     14     1  0.0000000  1.0460000  1
      5      2      4     14     1  0.0000000  0.0000000  3
      5      2      4     15     1  0.0000000  1.0460000  1
      5      2      4     15     1  0.0000000  0.0000000  3
