# Supplementary material for: Elucidating the Solvent‐Dependent Solvation and Structural Stability of Irinotecan: A Molecular Simulation Study
Source: Chemphyschem. 2026 Apr 19;27(8):e70359. doi: 10.1002/cphc.70359 (PMC13092337; doi:10.1002/cphc.70359)
Supplement: Supplementary file 1 — Supplementary Material [file CPHC-27-e70359-s001.zip › gromacs_top/tetrahydrofuran.itp]

; GAFF tetrahydrofuran
[ moleculetype ]
; Name            nrexcl
thf          3

[ atoms ]
;   nr       type  resnr residue  atom   cgnr    charge       mass  
    1         c3      1    thf     C1      1 -0.10640000  12.010000   
    2         c3      1    thf     C2      2 -0.10640000  12.010000   
    3         c3      1    thf     C3      3 0.12740000  12.010000   
    4         os      1    thf     O1      4 -0.42760000  16.000000   
    5         c3      1    thf     C4      5 0.12740000  12.010000   
    6         hc      1    thf     H1      6 0.05170000   1.008000   
    7         hc      1    thf     H2      7 0.05170000   1.008000   
    8         hc      1    thf     H3      8 0.05170000   1.008000   
    9         hc      1    thf     H4      9 0.05170000   1.008000   
   10         h1      1    thf     H5     10 0.04470000   1.008000   
   11         h1      1    thf     H6     11 0.04470000   1.008000   
   12         h1      1    thf     H7     12 0.04470000   1.008000  
   13         h1      1    thf     H8     13 0.04470000   1.008000   

[ bonds ]
;    ai     aj funct         c0         c1         c2         c3
      1      2     1   0.15380 194556.000000
      1      5     1   0.15380 194556.000000
      2      3     1   0.15380 194556.000000
      3      4     1   0.14320 238320.640000
      4      5     1   0.14320 238320.640000
      1      6     1   0.10970 314553.120000
      1      7     1   0.10970 314553.120000
      2      8     1   0.10970 314553.120000
      2      9     1   0.10970 314553.120000
      3     10     1   0.10970 314553.120000
      3     11     1   0.10970 314553.120000
      5     12     1   0.10970 314553.120000
      5     13     1   0.10970 314553.120000

[ pairs ]
;    ai     aj funct         c0         c1         c2         c3
      1     10     1
      1     11     1
      2     12     1
      2     13     1
      6      3     1
      7      3     1
      3     12     1
      3     13     1
      4      8     1
      4      9     1
      6      4     1
      7      4     1
      5      8     1
      5      9     1
      5     10     1
      5     11     1
      6      8     1
      6      9     1
      6     12     1
      6     13     1
      7      8     1
      7      9     1
      7     12     1
      7     13     1
      8     10     1
      8     11     1
      9     10     1
      9     11     1

[ angles ]
;    ai     aj     ak funct         c0         c1         c2         c3
      1      2      3     1   111.5100476 543.083200
      1      5      4     1   107.9700462 713.790400
      2      1      5     1   111.5100476 543.083200
      2      3      4     1   107.9700462 713.790400
      3      4      5     1   112.4800480 554.798400
      1      2      8     1   109.8000471 391.622400
      1      2      9     1   109.8000471 391.622400
      1      5     12     1   109.5600471 392.459200
      1      5     13     1   109.5600471 392.459200
      2      1      6     1   109.8000471 391.622400
      2      1      7     1   109.8000471 391.622400
      2      3     10     1   109.5600471 392.459200
      2      3     11     1   109.5600471 392.459200
      3      2      8     1   109.8000471 391.622400
      3      2      9     1   109.8000471 391.622400
      4      3     10     1   109.7800468 522.163200
      4      3     11     1   109.7800468 522.163200
      4      5     12     1   109.7800468 522.163200
      4      5     13     1   109.7800468 522.163200
      5      1      6     1   109.8000471 391.622400
      5      1      7     1   109.8000471 391.622400
      6      1      7     1   107.5800459 326.352000
      8      2      9     1   107.5800459 326.352000
     10      3     11     1   108.4600466 324.678400
     12      5     13     1   108.4600466 324.678400

[ dihedrals ]
;    ai     aj     ak     al funct         c0         c1         c2         c3         c4         c5
      1      2      3      4     1  0.0000000  0.6508444  3
      1      5      4      3     1  0.0000000  0.0000000  1
      1      5      4      3     1  0.0000000  0.6694400  2
      1      5      4      3     1  0.0000000  1.0041600  3
      2      1      5      4     1  0.0000000  0.6508444  3
      2      3      4      5     1  0.0000000  0.0000000  1
      2      3      4      5     1  0.0000000  0.6694400  2
      2      3      4      5     1  0.0000000  1.0041600  3
      5      1      2      3     1  0.0000000  0.4602400  1
      5      1      2      3     1  180.0000771  1.2133600  2
      5      1      2      3     1  0.0000000  0.5439200  3
      1      2      3     10     1  0.0000000  0.6508444  3
      1      2      3     11     1  0.0000000  0.6508444  3
      2      1      5     12     1  0.0000000  0.6508444  3
      2      1      5     13     1  0.0000000  0.6508444  3
      6      1      2      3     1  0.0000000  0.3347200  3
      7      1      2      3     1  0.0000000  0.3347200  3
      3      4      5     12     1  0.0000000  1.4100080  3
      3      4      5     13     1  0.0000000  1.4100080  3
      4      3      2      8     1  0.0000000  1.0460000  1
      4      3      2      8     1  0.0000000  0.0000000  3
      4      3      2      9     1  0.0000000  1.0460000  1
      4      3      2      9     1  0.0000000  0.0000000  3
      6      1      5      4     1  0.0000000  1.0460000  1
      6      1      5      4     1  0.0000000  0.0000000  3
      7      1      5      4     1  0.0000000  1.0460000  1
      7      1      5      4     1  0.0000000  0.0000000  3
      5      1      2      8     1  0.0000000  0.3347200  3
      5      1      2      9     1  0.0000000  0.3347200  3
      5      4      3     10     1  0.0000000  1.4100080  3
      5      4      3     11     1  0.0000000  1.4100080  3
      6      1      2      8     1  0.0000000  0.5020800  3
      6      1      2      9     1  0.0000000  0.5020800  3
      6      1      5     12     1  0.0000000  0.6508444  3
      6      1      5     13     1  0.0000000  0.6508444  3
      7      1      2      8     1  0.0000000  0.5020800  3
      7      1      2      9     1  0.0000000  0.5020800  3
      7      1      5     12     1  0.0000000  0.6508444  3
      7      1      5     13     1  0.0000000  0.6508444  3
      8      2      3     10     1  0.0000000  0.6508444  3
      8      2      3     11     1  0.0000000  0.6508444  3
      9      2      3     10     1  0.0000000  0.6508444  3
      9      2      3     11     1  0.0000000  0.6508444  3
