# Supplementary material for: Elucidating the Solvent‐Dependent Solvation and Structural Stability of Irinotecan: A Molecular Simulation Study
Source: Chemphyschem. 2026 Apr 19;27(8):e70359. doi: 10.1002/cphc.70359 (PMC13092337; doi:10.1002/cphc.70359)
Supplement: Supplementary file 1 — Supplementary Material [file CPHC-27-e70359-s001.zip › gromacs_top/toluene.itp]

; GAFF toluene
[ moleculetype ]
; Name            nrexcl
tolu          3

[ atoms ]
;   nr       type  resnr residue  atom   cgnr    charge       mass  
; Partial charge of c3 decreased by -0.000001 to make neutral
    1         c3      1    tolu     C1      1 -0.053799    12.010000   
    2         ca      1    tolu     C2      2 -0.07730000  12.010000   
    3         ca      1    tolu     C3      3 -0.13100000  12.010000   
    4         ca      1    tolu     C4      4 -0.12700000  12.010000   
    5         ca      1    tolu     C5      5 -0.13500000  12.010000   
    6         ca      1    tolu     C6      6 -0.12700000  12.010000   
    7         ca      1    tolu     C7      7 -0.13100000  12.010000   
    8         hc      1    tolu     H1      8 0.04403300   1.008000   
    9         hc      1    tolu     H2      9 0.04403300   1.008000   
   10         hc      1    tolu     H3     10 0.04403300   1.008000   
   11         ha      1    tolu     H4     11 0.13000000   1.008000   
   12         ha      1    tolu     H5     12 0.13000000   1.008000   
   13         ha      1    tolu     H6     13 0.13000000   1.008000  
   14         ha      1    tolu     H7     14 0.13000000   1.008000  
   15         ha      1    tolu     H8     15 0.13000000   1.008000  

[ bonds ]
;    ai     aj funct         c0         c1         c2         c3
      1      2     1   0.15160 209451.040000
      2      3     1   0.13980 316812.480000
      2      7     1   0.13980 316812.480000
      3      4     1   0.13980 316812.480000
      4      5     1   0.13980 316812.480000
      5      6     1   0.13980 316812.480000
      6      7     1   0.13980 316812.480000
      1      8     1   0.10970 314553.120000
      1      9     1   0.10970 314553.120000
      1     10     1   0.10970 314553.120000
      3     11     1   0.10860 331121.760000
      4     12     1   0.10860 331121.760000
      5     13     1   0.10860 331121.760000
      6     14     1   0.10860 331121.760000
      7     15     1   0.10860 331121.760000

[ pairs ]
;    ai     aj funct         c0         c1         c2         c3
      1      4     1
      1      6     1
      2      5     1
      3      6     1
      4      7     1
      1     11     1
      1     15     1
      2     12     1
      2     14     1
      8      3     1
      9      3     1
     10      3     1
      3     15     1
      3     13     1
      4     14     1
      5     11     1
      5     15     1
      6     12     1
      8      7     1
      9      7     1
     10      7     1
      7     11     1
      7     13     1
     11     12     1
     12     13     1
     13     14     1
     14     15     1

[ angles ]
;    ai     aj     ak funct         c0         c1         c2         c3
      1      2      3     1   120.7700517 548.940800
      1      2      7     1   120.7700517 548.940800
      2      3      4     1   120.0200517 575.718400
      2      7      6     1   120.0200517 575.718400
      3      2      7     1   120.0200517 575.718400
      3      4      5     1   120.0200517 575.718400
      4      5      6     1   120.0200517 575.718400
      5      6      7     1   120.0200517 575.718400
      2      1      8     1   110.4700473 395.806400
      2      1      9     1   110.4700473 395.806400
      2      1     10     1   110.4700473 395.806400
      2      3     11     1   119.8800511 407.521600
      2      7     15     1   119.8800511 407.521600
      3      4     12     1   119.8800511 407.521600
      4      3     11     1   119.8800511 407.521600
      4      5     13     1   119.8800511 407.521600
      5      4     12     1   119.8800511 407.521600
      5      6     14     1   119.8800511 407.521600
      6      5     13     1   119.8800511 407.521600
      6      7     15     1   119.8800511 407.521600
      7      6     14     1   119.8800511 407.521600
      8      1      9     1   107.5800459 326.352000
      8      1     10     1   107.5800459 326.352000
      9      1     10     1   107.5800459 326.352000

[ dihedrals ]
;    ai     aj     ak     al funct         c0         c1         c2         c3         c4         c5
      1      2      3      4     1  180.0000771  15.1670000  2
      1      2      7      6     1  180.0000771  15.1670000  2
      2      3      4      5     1  180.0000771  15.1670000  2
      2      7      6      5     1  180.0000771  15.1670000  2
      3      2      7      6     1  180.0000771  15.1670000  2
      3      4      5      6     1  180.0000771  15.1670000  2
      4      3      2      7     1  180.0000771  15.1670000  2
      4      5      6      7     1  180.0000771  15.1670000  2
      1      2      7      3     4  180.0000771  4.6024000  2
      1      2      3     11     1  180.0000771  15.1670000  2
      1      2      7     15     1  180.0000771  15.1670000  2
      2      3      4     12     1  180.0000771  15.1670000  2
      2      7      6     14     1  180.0000771  15.1670000  2
      8      1      2      3     1  180.0000771  0.0000000  2
      9      1      2      3     1  180.0000771  0.0000000  2
     10      1      2      3     1  180.0000771  0.0000000  2
      3      2      7     15     1  180.0000771  15.1670000  2
      3      4      5     13     1  180.0000771  15.1670000  2
      4      5      6     14     1  180.0000771  15.1670000  2
      5      4      3     11     1  180.0000771  15.1670000  2
      5      6      7     15     1  180.0000771  15.1670000  2
      6      5      4     12     1  180.0000771  15.1670000  2
      8      1      2      7     1  180.0000771  0.0000000  2
      9      1      2      7     1  180.0000771  0.0000000  2
     10      1      2      7     1  180.0000771  0.0000000  2
      7      2      3     11     1  180.0000771  15.1670000  2
      7      6      5     13     1  180.0000771  15.1670000  2
     11      3      4     12     1  180.0000771  15.1670000  2
     12      4      5     13     1  180.0000771  15.1670000  2
     13      5      6     14     1  180.0000771  15.1670000  2
     14      6      7     15     1  180.0000771  15.1670000  2
      2      4      3     11     4  180.0000771  4.6024000  2
      3      5      4     12     4  180.0000771  4.6024000  2
      4      6      5     13     4  180.0000771  4.6024000  2
      5      7      6     14     4  180.0000771  4.6024000  2
      2      6      7     15     4  180.0000771  4.6024000  2
