# Supplementary material for: Elucidating the Solvent‐Dependent Solvation and Structural Stability of Irinotecan: A Molecular Simulation Study
Source: Chemphyschem. 2026 Apr 19;27(8):e70359. doi: 10.1002/cphc.70359 (PMC13092337; doi:10.1002/cphc.70359)
Supplement: Supplementary file 1 — Supplementary Material [file CPHC-27-e70359-s001.zip › gromacs_top/trichloroethylene.itp]

; GAFF trichloroethylene
[ moleculetype ]
; Name            nrexcl
tcle          3

[ atoms ]
;   nr       type  resnr residue  atom   cgnr    charge       mass  
; Partial charge of c2 and cl decreased by 0.000200 to make neutral
    1         c2      1    tcle     C1      1 -0.068800   12.010000   
    2         c2      1    tcle     C2      2  0.062600   12.010000   
    3         cl      1    tcle    Cl1      3 -0.051600   35.450000   
    4         cl      1    tcle    Cl2      4 -0.051600   35.450000   
    5         cl      1    tcle    Cl3      5 -0.065600   35.450000   
    6         h4      1    tcle     H1      6  0.1750000   1.008000   

[ bonds ]
;    ai     aj funct         c0         c1         c2         c3
      1      2     1   0.13340 403170.240000
      1      5     1   0.17310 161251.360000
      2      3     1   0.17310 161251.360000
      2      4     1   0.17310 161251.360000
      1      6     1   0.10870 329866.560000

[ pairs ]
;    ai     aj funct         c0         c1         c2         c3
      5      3     1
      5      4     1
      6      3     1
      6      4     1

[ angles ]
;    ai     aj     ak funct         c0         c1         c2         c3
      1      2      3     1   123.1100526 605.006400
      1      2      4     1   123.1100526 605.006400
      2      1      5     1   123.1100526 605.006400
      3      2      4     1   114.3400489 694.544000
      2      1      6     1   122.6700525 417.563200
      5      1      6     1   113.5400485 414.216000

[ dihedrals ]
;    ai     aj     ak     al funct         c0         c1         c2         c3         c4         c5
      5      1      2      3     1  180.0000771  27.8236000  2
      5      1      2      4     1  180.0000771  27.8236000  2
      1      3      2      4     4  180.0000771  4.6024000  2
      6      1      2      3     1  180.0000771  27.8236000  2
      6      1      2      4     1  180.0000771  27.8236000  2
      6      1      5      2     4  180.0000771  4.6024000  2
