# Supplementary material for: Elucidating the Solvent‐Dependent Solvation and Structural Stability of Irinotecan: A Molecular Simulation Study
Source: Chemphyschem. 2026 Apr 19;27(8):e70359. doi: 10.1002/cphc.70359 (PMC13092337; doi:10.1002/cphc.70359)
Supplement: Supplementary file 1 — Supplementary Material [file CPHC-27-e70359-s001.zip › gromacs_top/water.itp]

;;;;;;;;;;;;;;;;;;;;;;;;;;;;;;;;;;;;;;;;;;;;;;;;;;;;;;;;;;;;
;
; TIP4P 2005 Water
;
;;;;;;;;;;;;;;;;;;;;;;;;;;;;;;;;;;;;;;;;;;;;;;;;;;;;;;;;;;;;

[ moleculetype ]
; nrexcl=3 excludes atoms that are no further than 3 bonds away (everything for water)
; molname       nrexcl
water             4

[ atoms ]
;   nr   type      resnr residue  atom   cgnr     charge       mass
     1   TIP4P_3   1     water    OW       1     0.0000              ; TIP4P 2005 O
     2   TIP4P_1   1     water    HW1      1     0.5564
     3   TIP4P_1   1     water    HW2      1     0.5564
     4   TIP4P_2   1     water    MW       1    -1.1128

[ settles ]
;
; For constraints, SETTLES is the analystic solution to SHAKE for water
;
; dhh = doh * 2 * sin(104.52/2)
; where 104.52 H-O-H angle
;
; OW    funct   doh      dhh
1       1       0.09572  0.15139

[ exclusions ]
1       2       3       4
2       1       3       4
3       1       2       4
4       1       2       3

; The position of the virtual site is computed as follows:
;
;               O
;
;               D
;
;       H               H
;
; const = distance (OD) / [ cos (angle(DOH))    * distance (OH) ]
;         0.01546 nm    / [ cos (52.26 deg)     * 0.09572 nm    ]
;
; Vsite pos x4 = x1 + a*(x2-x1) + b*(x3-x1)
;
[ virtual_sites3 ]
; Vsite from                    funct   a               b
4       1       2       3       1       0.13193777      0.13193777
