# Supplementary material for: Elucidating the Solvent‐Dependent Solvation and Structural Stability of Irinotecan: A Molecular Simulation Study
Source: Chemphyschem. 2026 Apr 19;27(8):e70359. doi: 10.1002/cphc.70359 (PMC13092337; doi:10.1002/cphc.70359)
Supplement: Supplementary file 1 — Supplementary Material [file CPHC-27-e70359-s001.zip › gromacs_top/xylene.itp]

; GAFF xylene
[ moleculetype ]
; Name            nrexcl
xyle          3

[ atoms ]
;   nr       type  resnr residue  atom   cgnr    charge       mass  
; Partial charge of c3 and hc groups decreased by 0.00025025 to make neutral
    1         c3      1    xyle     C1      1 -0.05205025  12.010000   
    2         ca      1    xyle     C2      2 -0.07830000  12.010000   
    3         ca      1    xyle     C3      3 -0.12700000  12.010000   
    4         ca      1    xyle     C4      4 -0.13200000  12.010000   
    5         ca      1    xyle     C5      5 -0.13200000  12.010000   
    6         ca      1    xyle     C6      6 -0.12700000  12.010000   
    7         ca      1    xyle     C7      7 -0.07830000  12.010000   
    8         c3      1    xyle     C8      8 -0.05205025  12.010000   
    9         hc      1    xyle     H1      9 0.04311675   1.008000   
   10         hc      1    xyle     H2     10 0.04311675   1.008000   
   11         hc      1    xyle     H3     11 0.04311675   1.008000   
   12         ha      1    xyle     H4     12 0.13000000   1.008000   
   13         ha      1    xyle     H5     13 0.13000000   1.008000   
   14         ha      1    xyle     H6     14 0.13000000   1.008000   
   15         ha      1    xyle     H7     15 0.13000000   1.008000   
   16         hc      1    xyle     H8     16 0.04311675   1.008000   
   17         hc      1    xyle     H9     17 0.04311675   1.008000   
   18         hc      1    xyle    H10     18 0.04311675   1.008000   

[ bonds ]
;    ai     aj funct         c0         c1         c2         c3
      1      2     1   0.15160 209451.040000
      2      3     1   0.13980 316812.480000
      2      7     1   0.13980 316812.480000
      3      4     1   0.13980 316812.480000
      4      5     1   0.13980 316812.480000
      5      6     1   0.13980 316812.480000
      6      7     1   0.13980 316812.480000
      7      8     1   0.15160 209451.040000
      1      9     1   0.10970 314553.120000
      1     10     1   0.10970 314553.120000
      1     11     1   0.10970 314553.120000
      3     12     1   0.10860 331121.760000
      4     13     1   0.10860 331121.760000
      5     14     1   0.10860 331121.760000
      6     15     1   0.10860 331121.760000
      8     16     1   0.10970 314553.120000
      8     17     1   0.10970 314553.120000
      8     18     1   0.10970 314553.120000

[ pairs ]
;    ai     aj funct         c0         c1         c2         c3
      1      4     1
      1      6     1
      1      8     1
      2      5     1
      3      6     1
      3      8     1
      4      7     1
      5      8     1
      1     12     1
      2     13     1
      2     15     1
      2     16     1
      2     17     1
      2     18     1
      9      3     1
     10      3     1
     11      3     1
      3     14     1
      4     15     1
      5     12     1
      6     13     1
      6     16     1
      6     17     1
      6     18     1
      9      7     1
     10      7     1
     11      7     1
      7     12     1
      7     14     1
      8     15     1
     12     13     1
     13     14     1
     14     15     1

[ angles ]
;    ai     aj     ak funct         c0         c1         c2         c3
      1      2      3     1   120.7700517 548.940800
      1      2      7     1   120.7700517 548.940800
      2      3      4     1   120.0200517 575.718400
      2      7      6     1   120.0200517 575.718400
      2      7      8     1   120.7700517 548.940800
      3      2      7     1   120.0200517 575.718400
      3      4      5     1   120.0200517 575.718400
      4      5      6     1   120.0200517 575.718400
      5      6      7     1   120.0200517 575.718400
      6      7      8     1   120.7700517 548.940800
      2      1      9     1   110.4700473 395.806400
      2      1     10     1   110.4700473 395.806400
      2      1     11     1   110.4700473 395.806400
      2      3     12     1   119.8800511 407.521600
      3      4     13     1   119.8800511 407.521600
      4      3     12     1   119.8800511 407.521600
      4      5     14     1   119.8800511 407.521600
      5      4     13     1   119.8800511 407.521600
      5      6     15     1   119.8800511 407.521600
      6      5     14     1   119.8800511 407.521600
      7      6     15     1   119.8800511 407.521600
      7      8     16     1   110.4700473 395.806400
      7      8     17     1   110.4700473 395.806400
      7      8     18     1   110.4700473 395.806400
      9      1     10     1   107.5800459 326.352000
      9      1     11     1   107.5800459 326.352000
     10      1     11     1   107.5800459 326.352000
     16      8     17     1   107.5800459 326.352000
     16      8     18     1   107.5800459 326.352000
     17      8     18     1   107.5800459 326.352000

[ dihedrals ]
;    ai     aj     ak     al funct         c0         c1         c2         c3         c4         c5
      1      2      3      4     1  180.0000771  15.1670000  2
      1      2      7      6     1  180.0000771  15.1670000  2
      1      2      7      8     1  180.0000771  15.1670000  2
      2      3      4      5     1  180.0000771  15.1670000  2
      2      7      6      5     1  180.0000771  15.1670000  2
      3      2      7      6     1  180.0000771  15.1670000  2
      3      2      7      8     1  180.0000771  15.1670000  2
      3      4      5      6     1  180.0000771  15.1670000  2
      4      3      2      7     1  180.0000771  15.1670000  2
      4      5      6      7     1  180.0000771  15.1670000  2
      5      6      7      8     1  180.0000771  15.1670000  2
      1      2      7      3     4  180.0000771  4.6024000  2
      8      2      7      6     4  180.0000771  4.6024000  2
      1      2      3     12     1  180.0000771  15.1670000  2
      2      3      4     13     1  180.0000771  15.1670000  2
      2      7      6     15     1  180.0000771  15.1670000  2
      2      7      8     16     1  180.0000771  0.0000000  2
      2      7      8     17     1  180.0000771  0.0000000  2
      2      7      8     18     1  180.0000771  0.0000000  2
      9      1      2      3     1  180.0000771  0.0000000  2
     10      1      2      3     1  180.0000771  0.0000000  2
     11      1      2      3     1  180.0000771  0.0000000  2
      3      4      5     14     1  180.0000771  15.1670000  2
      4      5      6     15     1  180.0000771  15.1670000  2
      5      4      3     12     1  180.0000771  15.1670000  2
      6      5      4     13     1  180.0000771  15.1670000  2
      6      7      8     16     1  180.0000771  0.0000000  2
      6      7      8     17     1  180.0000771  0.0000000  2
      6      7      8     18     1  180.0000771  0.0000000  2
      9      1      2      7     1  180.0000771  0.0000000  2
     10      1      2      7     1  180.0000771  0.0000000  2
     11      1      2      7     1  180.0000771  0.0000000  2
      7      2      3     12     1  180.0000771  15.1670000  2
      7      6      5     14     1  180.0000771  15.1670000  2
      8      7      6     15     1  180.0000771  15.1670000  2
     12      3      4     13     1  180.0000771  15.1670000  2
     13      4      5     14     1  180.0000771  15.1670000  2
     14      5      6     15     1  180.0000771  15.1670000  2
      2      4      3     12     4  180.0000771  4.6024000  2
      3      5      4     13     4  180.0000771  4.6024000  2
      4      6      5     14     4  180.0000771  4.6024000  2
      5      7      6     15     4  180.0000771  4.6024000  2
