# Supplementary material for: Elucidating the Solvent‐Dependent Solvation and Structural Stability of Irinotecan: A Molecular Simulation Study
Source: Chemphyschem. 2026 Apr 19;27(8):e70359. doi: 10.1002/cphc.70359 (PMC13092337; doi:10.1002/cphc.70359)
Supplement: Supplementary file 1 — Supplementary Material [file CPHC-27-e70359-s001.zip › gromacs_xyz/2_ethylhexanol.xyz]

27
3
C          1.06450       -0.07770       -0.25800
C          2.60040       -0.02080       -0.16530
C          3.06170        0.42420        1.23860
C          4.60440        0.47270        1.32870
C          5.12590        1.05220        2.67230
C          4.66540        0.24370        3.92270
C          5.10210       -1.23750        3.92990
C          6.66740        1.19390        2.60190
O          7.16950        1.86770        3.75790
H          0.75790       -0.39390       -1.25750
H          0.62930        0.90470       -0.06040
H          0.66020       -0.78940        0.46580
H          2.97970        0.67550       -0.91730
H          3.01090       -1.00780       -0.39240
H          2.66560       -0.27450        1.97870
H          2.65080        1.41270        1.45980
H          4.97550        1.10200        0.51550
H          5.01510       -0.52580        1.16180
H          4.71440        2.06030        2.77150
H          3.57800        0.29010        4.00860
H          5.05270        0.72290        4.82500
H          4.67140       -1.78240        3.08780
H          4.75910       -1.71930        4.84820
H          6.18910       -1.33020        3.89060
H          6.93890        1.77460        1.71580
H          7.13670        0.21010        2.52070
H          6.75830        2.74980        3.80440
