# Supplementary material for: Elucidating the Solvent‐Dependent Solvation and Structural Stability of Irinotecan: A Molecular Simulation Study
Source: Chemphyschem. 2026 Apr 19;27(8):e70359. doi: 10.1002/cphc.70359 (PMC13092337; doi:10.1002/cphc.70359)
Supplement: Supplementary file 1 — Supplementary Material [file CPHC-27-e70359-s001.zip › gromacs_xyz/acetic_acid.xyz]

8
1
C          0.99100        0.02840        0.00730
C          2.50150        0.01040        0.06640
O          3.13030       -0.29140        1.05910
O          3.07390        0.35200       -1.05770
H          0.56850       -0.26470        0.97140
H          0.63290       -0.66670       -0.75560
H          0.63290        1.03040       -0.23980
H          2.37340        0.54810       -1.70270
