# Supplementary material for: Elucidating the Solvent‐Dependent Solvation and Structural Stability of Irinotecan: A Molecular Simulation Study
Source: Chemphyschem. 2026 Apr 19;27(8):e70359. doi: 10.1002/cphc.70359 (PMC13092337; doi:10.1002/cphc.70359)
Supplement: Supplementary file 1 — Supplementary Material [file CPHC-27-e70359-s001.zip › gromacs_xyz/acetone.xyz]

10
9
C          0.97230       -0.07290       -0.01220
C          2.48450       -0.10080       -0.04740
O          3.09680       -0.75280       -0.86870
C          3.19520        0.72970        0.99880
H          0.55740       -0.70130       -0.80380
H          0.61090        0.94840       -0.15080
H          0.61090       -0.43960        0.95100
H          2.48010        1.24320        1.64570
H          3.82320        1.48200        0.51650
H          3.82320        0.08940        1.62200
