# Supplementary material for: Elucidating the Solvent‐Dependent Solvation and Structural Stability of Irinotecan: A Molecular Simulation Study
Source: Chemphyschem. 2026 Apr 19;27(8):e70359. doi: 10.1002/cphc.70359 (PMC13092337; doi:10.1002/cphc.70359)
Supplement: Supplementary file 1 — Supplementary Material [file CPHC-27-e70359-s001.zip › gromacs_xyz/acetonitrile.xyz]

6
30
C          1.00930       -0.07360       -0.06710
C          2.52930       -0.07360       -0.06710
N          3.79020       -0.07360       -0.06710
H          0.63410       -0.13380        0.95650
H          0.63410       -0.93000       -0.63100
H          0.63410        0.84300       -0.52680
