# Supplementary material for: Elucidating the Solvent‐Dependent Solvation and Structural Stability of Irinotecan: A Molecular Simulation Study
Source: Chemphyschem. 2026 Apr 19;27(8):e70359. doi: 10.1002/cphc.70359 (PMC13092337; doi:10.1002/cphc.70359)
Supplement: Supplementary file 1 — Supplementary Material [file CPHC-27-e70359-s001.zip › gromacs_xyz/amygdalin.xyz]

59
1
C          4.67880       -2.21550        4.19320
C          4.46240       -3.32990        3.38620
C          3.82070       -3.18730        2.15760
C          3.39050       -1.92990        1.72610
C          3.61290       -0.81480        2.53970
C          4.25370       -0.95800        3.76950
C          2.71130       -1.78900        0.36720
C          1.32820       -1.30890        0.51480
N          0.26090       -0.92320        0.60170
O          3.42170       -0.85110       -0.49060
C          4.86550       -0.97660       -0.65010
C          5.28710       -2.15310       -1.57130
C          4.81590       -1.91880       -3.02590
C          5.32570       -0.55150       -3.54120
C          4.86880        0.56310       -2.56670
O          5.37060        0.25120       -1.23660
C          5.40010        1.95620       -2.95050
O          4.84280        2.37990       -4.22110
C          5.37820        3.65460       -4.65870
C          4.86670        4.03760       -6.07420
C          3.37880        4.47150       -6.05510
C          3.11270        5.51630       -4.94530
C          3.59730        4.95640       -3.59250
O          5.02160        4.69640       -3.71060
C          3.35700        5.94070       -2.42940
O          3.69020        5.30730       -1.19350
O          3.82090        6.72960       -5.23160
O          3.02900        5.05360       -7.31380
O          5.06120        2.95050       -6.99050
O          6.75780       -0.57150       -3.61550
O          5.30430       -2.97450       -3.86640
O          4.78400       -3.40050       -1.09730
H          5.18000       -2.32680        5.15160
H          4.79620       -4.31170        3.71410
H          3.66200       -4.06330        1.53280
H          3.29050        0.17150        2.21330
H          4.42400       -0.08720        4.39790
H          2.65440       -2.75530       -0.13660
H          5.32720       -1.07530        0.34400
H          6.37930       -2.21030       -1.56530
H          3.72210       -1.92100       -3.04960
H          4.91370       -0.36100       -4.53660
H          3.77580        0.60160       -2.53480
H          6.49110        1.93870       -3.02230
H          5.11040        2.67320       -2.17680
H          6.47630        3.56970       -4.67320
H          5.46960        4.88150       -6.42130
H          2.75300        3.59280       -5.87470
H          2.04000        5.72480       -4.89720
H          3.07410        4.01940       -3.37810
H          2.30490        6.23780       -2.40970
H          3.97310        6.83510       -2.55730
H          3.16240        4.49260       -1.11860
H          4.70930        6.63750       -4.83320
H          3.38110        5.96740       -7.30970
H          4.21470        2.48440       -7.13210
H          7.09020       -0.25860       -2.75290
H          6.25800       -2.82420       -4.02630
H          4.77110       -4.00290       -1.86140
