# Supplementary material for: Elucidating the Solvent‐Dependent Solvation and Structural Stability of Irinotecan: A Molecular Simulation Study
Source: Chemphyschem. 2026 Apr 19;27(8):e70359. doi: 10.1002/cphc.70359 (PMC13092337; doi:10.1002/cphc.70359)
Supplement: Supplementary file 1 — Supplementary Material [file CPHC-27-e70359-s001.zip › gromacs_xyz/butanol.xyz]

15
2
C          0.97710        0.10100        0.06790
C          2.51680        0.08180        0.05720
C          3.05830       -1.13470       -0.72160
C          4.59870       -1.14550       -0.72730
O          5.06650       -2.27960       -1.45760
H          0.61400        0.96880        0.62300
H          0.58320       -0.80000        0.54400
H          0.58480        0.15650       -0.95020
H          2.88360        0.05340        1.08630
H          2.88490        1.00430       -0.39890
H          2.69140       -1.10410       -1.75090
H          2.68850       -2.05640       -0.26500
H          4.97490       -1.19330        0.29850
H          4.97370       -0.23300       -1.19950
H          4.74710       -3.08670       -1.01450
