# Supplementary material for: Elucidating the Solvent‐Dependent Solvation and Structural Stability of Irinotecan: A Molecular Simulation Study
Source: Chemphyschem. 2026 Apr 19;27(8):e70359. doi: 10.1002/cphc.70359 (PMC13092337; doi:10.1002/cphc.70359)
Supplement: Supplementary file 1 — Supplementary Material [file CPHC-27-e70359-s001.zip › gromacs_xyz/butyl_ether.xyz]

27
23
C          0.94560        0.00660        0.00430
C          2.48300        0.08130       -0.03930
C          3.12450       -1.13780        0.65460
C          4.66070       -1.05570        0.60690
O          5.20020       -2.21990        1.26950
C          6.64300       -2.27410        1.29970
C          7.06560       -3.56030        2.03170
C          8.60200       -3.67970        2.09910
C          9.03300       -4.96450        2.83030
H          0.51070        0.87730       -0.49140
H          0.58950       -0.01390        1.03700
H          0.58850       -0.89180       -0.50460
H          2.81290        1.00010        0.45210
H          2.81190        0.12720       -1.08050
H          2.79580       -2.05700        0.16310
H          2.79680       -1.18390        1.69630
H          5.00550       -0.15500        1.12330
H          5.00460       -1.04030       -0.43150
H          7.02560       -1.39670        1.82940
H          7.02480       -2.28190        0.27450
H          6.65090       -4.42650        1.51000
H          6.65160       -3.55360        3.04320
H          9.01590       -2.81290        2.62010
H          9.01530       -3.68540        1.08740
H          8.65360       -4.97100        3.85480
H         10.12260       -5.03080        2.86750
H          8.65300       -5.84870        2.31310
