# Supplementary material for: Elucidating the Solvent‐Dependent Solvation and Structural Stability of Irinotecan: A Molecular Simulation Study
Source: Chemphyschem. 2026 Apr 19;27(8):e70359. doi: 10.1002/cphc.70359 (PMC13092337; doi:10.1002/cphc.70359)
Supplement: Supplementary file 1 — Supplementary Material [file CPHC-27-e70359-s001.zip › gromacs_xyz/carbon_tetrachloride.xyz]

5
20
C          1.05900        0.02380       -0.07710
Cl         0.46370        1.61930       -0.61530
Cl         0.46370       -1.24010       -1.18980
Cl         0.46370       -0.30790        1.57370
Cl         2.84500        0.02380       -0.07710
