# Supplementary material for: Elucidating the Solvent‐Dependent Solvation and Structural Stability of Irinotecan: A Molecular Simulation Study
Source: Chemphyschem. 2026 Apr 19;27(8):e70359. doi: 10.1002/cphc.70359 (PMC13092337; doi:10.1002/cphc.70359)
Supplement: Supplementary file 1 — Supplementary Material [file CPHC-27-e70359-s001.zip › gromacs_xyz/chloroform.xyz]

5
16
C          0.97440       -0.07910        0.00880
Cl         0.35570        1.55110       -0.37770
Cl         0.35560       -1.29040       -1.14860
Cl         2.75970       -0.09220        0.05690
H          0.60940       -0.34940        1.00500
