# Supplementary material for: Elucidating the Solvent‐Dependent Solvation and Structural Stability of Irinotecan: A Molecular Simulation Study
Source: Chemphyschem. 2026 Apr 19;27(8):e70359. doi: 10.1002/cphc.70359 (PMC13092337; doi:10.1002/cphc.70359)
Supplement: Supplementary file 1 — Supplementary Material [file CPHC-27-e70359-s001.zip › gromacs_xyz/cyclohexane.xyz]

18
32
C          0.74380        1.26890       -0.23960
C         -0.72350        1.27000        0.24190
C         -1.46060       -0.00110       -0.23290
C         -0.72580       -1.27410        0.24090
C          0.74140       -1.27530       -0.24060
C          1.47860       -0.00410        0.23410
H          1.25710        2.15360        0.14430
H          0.77150        1.32330       -1.33100
H         -1.23510        2.15610       -0.14130
H         -0.75100        1.32370        1.33330
H         -1.52660       -0.00070       -1.32390
H         -2.48180       -0.00030        0.15580
H         -1.23910       -2.15890       -0.14300
H         -0.75350       -1.32850        1.33230
H          0.76900       -1.32890       -1.33200
H          1.25310       -2.16130        0.14260
H          2.49970       -0.00490       -0.15450
H          1.54460       -0.00460        1.32520
