# Supplementary material for: Elucidating the Solvent‐Dependent Solvation and Structural Stability of Irinotecan: A Molecular Simulation Study
Source: Chemphyschem. 2026 Apr 19;27(8):e70359. doi: 10.1002/cphc.70359 (PMC13092337; doi:10.1002/cphc.70359)
Supplement: Supplementary file 1 — Supplementary Material [file CPHC-27-e70359-s001.zip › gromacs_xyz/dichloromethane.xyz]

5
18
C          0.93500       -0.00700        0.06540
Cl         0.30270        1.02810       -1.24560
Cl         2.72060       -0.03150        0.09610
H          0.57380       -1.03360       -0.09460
H          0.57410        0.38690        1.02690
