# Supplementary material for: Elucidating the Solvent‐Dependent Solvation and Structural Stability of Irinotecan: A Molecular Simulation Study
Source: Chemphyschem. 2026 Apr 19;27(8):e70359. doi: 10.1002/cphc.70359 (PMC13092337; doi:10.1002/cphc.70359)
Supplement: Supplementary file 1 — Supplementary Material [file CPHC-27-e70359-s001.zip › gromacs_xyz/diethyl_ether.xyz]

15
1
C          1.02290       -0.06400        0.06420
C          2.55660        0.02290        0.10000
O          3.09690       -1.21600       -0.40940
C          4.54000       -1.27330       -0.43300
C          4.96360       -2.63930       -0.99470
H          0.58240        0.86020        0.44420
H          0.67260       -0.89400        0.68190
H          0.67260       -0.21940       -0.95870
H          2.89820        0.17200        1.12840
H          2.89820        0.85230       -0.52600
H          4.92450       -1.15230        0.58390
H          4.92450       -0.47190       -1.07050
H          4.57840       -3.44660       -0.36770
H          6.05260       -2.71470       -1.02570
H          4.57840       -2.77190       -2.00820
