# Supplementary material for: Elucidating the Solvent‐Dependent Solvation and Structural Stability of Irinotecan: A Molecular Simulation Study
Source: Chemphyschem. 2026 Apr 19;27(8):e70359. doi: 10.1002/cphc.70359 (PMC13092337; doi:10.1002/cphc.70359)
Supplement: Supplementary file 1 — Supplementary Material [file CPHC-27-e70359-s001.zip › gromacs_xyz/diisopropyl_ether.xyz]

21
25
C          2.64780        0.06600       -1.55090
C          2.60230        0.14070       -0.00960
C          1.14640        0.21780        0.48690
O          3.18800       -1.05550        0.57000
C          4.62640       -1.23720        0.48060
C          5.35010       -0.24730        1.41850
C          4.92530       -2.69090        0.89160
H          2.08880        0.89550       -1.99000
H          2.21040       -0.87020       -1.90560
H          3.67480        0.12870       -1.91530
H          3.13890        1.02660        0.33890
H          0.57850       -0.65680        0.16060
H          0.65530        1.11430        0.10170
H          1.12000        0.25680        1.57830
H          4.95890       -1.08880       -0.54970
H          4.94760       -0.31060        2.43230
H          5.23850        0.77940        1.06490
H          6.41880       -0.47030        1.45770
H          4.60090       -2.87830        1.91820
H          5.99550       -2.89830        0.82240
H          4.39990       -3.38650        0.23320
