# Supplementary material for: Elucidating the Solvent‐Dependent Solvation and Structural Stability of Irinotecan: A Molecular Simulation Study
Source: Chemphyschem. 2026 Apr 19;27(8):e70359. doi: 10.1002/cphc.70359 (PMC13092337; doi:10.1002/cphc.70359)
Supplement: Supplementary file 1 — Supplementary Material [file CPHC-27-e70359-s001.zip › gromacs_xyz/dimethylformamide.xyz]

12
21
C          1.02450       -0.01790        0.11310
N          2.48870       -0.07300        0.03330
C          3.24830        0.47210        1.16980
C          3.09500       -0.61360       -1.04600
O          4.30160       -0.68650       -1.16690
H          0.70300        0.61120        0.94740
H          0.63290       -1.02920        0.25280
H          0.62630        0.39720       -0.81690
H          2.57840        0.78410        1.97530
H          3.83160        1.33370        0.83320
H          3.92890       -0.29450        1.55060
H          3.45930       -1.07700       -1.97540
