# Supplementary material for: Elucidating the Solvent‐Dependent Solvation and Structural Stability of Irinotecan: A Molecular Simulation Study
Source: Chemphyschem. 2026 Apr 19;27(8):e70359. doi: 10.1002/cphc.70359 (PMC13092337; doi:10.1002/cphc.70359)
Supplement: Supplementary file 1 — Supplementary Material [file CPHC-27-e70359-s001.zip › gromacs_xyz/dimethyl_sulfoxide.xyz]

10
28
C          1.05740       -0.01720        0.13630
S          2.85580       -0.00250       -0.05310
O          3.28500        1.42390        0.09050
C          3.29630       -0.82760        1.49460
H          0.61050        0.52890       -0.69830
H          0.79250        0.46660        1.08000
H          0.70670       -1.05230        0.13400
H          2.91550       -1.85180        1.47410
H          2.85460       -0.27970        2.33110
H          4.38490       -0.83730        1.59160
