# Supplementary material for: Elucidating the Solvent‐Dependent Solvation and Structural Stability of Irinotecan: A Molecular Simulation Study
Source: Chemphyschem. 2026 Apr 19;27(8):e70359. doi: 10.1002/cphc.70359 (PMC13092337; doi:10.1002/cphc.70359)
Supplement: Supplementary file 1 — Supplementary Material [file CPHC-27-e70359-s001.zip › gromacs_xyz/dioxane.xyz]

14
22
C          0.70860        1.21730       -0.25530
C         -0.74820        1.21640        0.25480
O         -1.40240       -0.00060       -0.18610
C         -0.74700       -1.21720        0.25400
C          0.70980       -1.21630       -0.25610
O          1.36390        0.00060        0.18480
H          1.24880        2.07790        0.14800
H          0.72470        1.25930       -1.34820
H         -1.28920        2.07680       -0.14800
H         -0.76430        1.25770        1.34770
H         -1.28720       -2.07780       -0.14940
H         -0.76310       -1.25920        1.34690
H          0.72590       -1.25760       -1.34900
H          1.25070       -2.07670        0.14670
