# Supplementary material for: Elucidating the Solvent‐Dependent Solvation and Structural Stability of Irinotecan: A Molecular Simulation Study
Source: Chemphyschem. 2026 Apr 19;27(8):e70359. doi: 10.1002/cphc.70359 (PMC13092337; doi:10.1002/cphc.70359)
Supplement: Supplementary file 1 — Supplementary Material [file CPHC-27-e70359-s001.zip › gromacs_xyz/ethanol.xyz]

9
1
C          0.91710        0.04830        0.03730
C          2.45460        0.04310        0.03220
O          2.92880       -0.37800       -1.24710
H          0.54430        0.37570        1.01030
H          0.52760       -0.95280       -0.16170
H          0.53300        0.72990       -0.72540
H          2.82450       -0.63910        0.80270
H          2.82570        1.04980        0.24350
H          2.61200       -1.28460       -1.41250
