# Supplementary material for: Elucidating the Solvent‐Dependent Solvation and Structural Stability of Irinotecan: A Molecular Simulation Study
Source: Chemphyschem. 2026 Apr 19;27(8):e70359. doi: 10.1002/cphc.70359 (PMC13092337; doi:10.1002/cphc.70359)
Supplement: Supplementary file 1 — Supplementary Material [file CPHC-27-e70359-s001.zip › gromacs_xyz/ethylene_bromide.xyz]

8
15
C          1.05620        0.05870       -0.06570
C          0.55390        0.02390        1.38530
Br        -1.41160        0.02380        1.44030
Br         3.02170        0.05870       -0.12070
H          0.76070        0.97600       -0.58170
H          0.75950       -0.83220       -0.62550
H          0.85070        0.91470        1.94510
H          0.84950       -0.89350        1.90130
