# Supplementary material for: Elucidating the Solvent‐Dependent Solvation and Structural Stability of Irinotecan: A Molecular Simulation Study
Source: Chemphyschem. 2026 Apr 19;27(8):e70359. doi: 10.1002/cphc.70359 (PMC13092337; doi:10.1002/cphc.70359)
Supplement: Supplementary file 1 — Supplementary Material [file CPHC-27-e70359-s001.zip › gromacs_xyz/ethylene_chloride.xyz]

8
17
C          1.04250        0.06490        0.06930
C          0.52740        0.63090       -1.26300
Cl        -1.25840        0.64770       -1.30550
Cl         2.82840        0.04810        0.11180
H          0.71590       -0.96920        0.20720
H          0.71470        0.68270        0.90950
H          0.85530        0.01310       -2.10320
H          0.85410        1.66500       -1.40090
