# Supplementary material for: Elucidating the Solvent‐Dependent Solvation and Structural Stability of Irinotecan: A Molecular Simulation Study
Source: Chemphyschem. 2026 Apr 19;27(8):e70359. doi: 10.1002/cphc.70359 (PMC13092337; doi:10.1002/cphc.70359)
Supplement: Supplementary file 1 — Supplementary Material [file CPHC-27-e70359-s001.zip › gromacs_xyz/ethyl_acetate.xyz]

14
31
C          2.50250       -1.44140        0.50970
C          2.56080        0.02400        0.03850
O          3.07310        0.87020        1.10030
C          4.39430        0.86420        1.39100
O          5.24190        0.25420        0.76890
C          4.73070        1.81170        2.51800
H          2.04200       -2.06500       -0.25950
H          1.90850       -1.52560        1.42230
H          3.50310       -1.82990        0.70930
H          1.55000        0.36150       -0.20550
H          3.19160        0.12110       -0.85040
H          3.90650        1.86360        3.23330
H          4.90740        2.81380        2.12230
H          5.62530        1.47310        3.04530
