# Supplementary material for: Elucidating the Solvent‐Dependent Solvation and Structural Stability of Irinotecan: A Molecular Simulation Study
Source: Chemphyschem. 2026 Apr 19;27(8):e70359. doi: 10.1002/cphc.70359 (PMC13092337; doi:10.1002/cphc.70359)
Supplement: Supplementary file 1 — Supplementary Material [file CPHC-27-e70359-s001.zip › gromacs_xyz/ethyl_ether.xyz]

15
24
C          1.03970        0.05510        0.00920
C          2.57340        0.14500        0.03250
O          3.11280       -1.14980       -0.31230
C          4.55580       -1.21040       -0.32900
C          4.97840       -2.63800       -0.70910
H          0.59980        1.02100        0.26650
H          0.68930       -0.68770        0.72950
H          0.68860       -0.23150       -0.98470
H          2.91570        0.42600        1.03270
H          2.91500        0.88600       -0.69590
H          4.94100       -0.95880        0.66330
H          4.94030       -0.49880       -1.06530
H          4.59320       -3.35690        0.01750
H          6.06740       -2.71740       -0.73070
H          4.59250       -2.90070       -1.69670
