# Supplementary material for: Elucidating the Solvent‐Dependent Solvation and Structural Stability of Irinotecan: A Molecular Simulation Study
Source: Chemphyschem. 2026 Apr 19;27(8):e70359. doi: 10.1002/cphc.70359 (PMC13092337; doi:10.1002/cphc.70359)
Supplement: Supplementary file 1 — Supplementary Material [file CPHC-27-e70359-s001.zip › gromacs_xyz/hexane.xyz]

20
33
C          0.87930       -0.05250        0.10900
C          2.41890       -0.04610        0.09320
C          2.96440        0.45370       -1.26110
C          4.50760        0.45930       -1.27470
C          5.05310        0.95910       -2.62900
C          6.59280        0.96540       -2.64470
H          0.51290       -0.40880        1.07430
H          0.48820       -0.71060       -0.67040
H          0.48760        0.95390       -0.05640
H          2.78460       -1.05750        0.28760
H          2.78390        0.59700        0.89790
H          2.59440        1.46430       -1.45240
H          2.59500       -0.19080       -2.06300
H          4.87760       -0.55140       -1.08340
H          4.87700        1.10380       -0.47280
H          4.68750        1.97050       -2.82330
H          4.68810        0.31600       -3.43370
H          6.98390        1.62360       -1.86530
H          6.95910        1.32170       -3.61010
H          6.98450       -0.04090       -2.47940
