# Supplementary material for: Elucidating the Solvent‐Dependent Solvation and Structural Stability of Irinotecan: A Molecular Simulation Study
Source: Chemphyschem. 2026 Apr 19;27(8):e70359. doi: 10.1002/cphc.70359 (PMC13092337; doi:10.1002/cphc.70359)
Supplement: Supplementary file 1 — Supplementary Material [file CPHC-27-e70359-s001.zip › gromacs_xyz/irinotecan.xyz]

81
1
C          3.84970       -0.49570       -1.29610
C          2.73340       -0.58830       -0.24030
C          2.97670        0.35100        0.94220
C          3.55070       -0.14140        2.11290
C          4.00490       -1.55930        2.41440
N          4.48230       -1.41730        3.79580
C          4.32340       -0.06700        4.21370
C          4.69040        0.35710        5.48560
C          5.22610       -0.58510        6.37030
C          5.40650       -1.93700        5.89940
C          5.02620       -2.40110        4.54850
O          5.19760       -3.52130        4.10940
C          6.18950       -2.86330        6.77580
O          5.99220       -2.59020        8.18290
C          5.98550       -1.32860        8.67390
O          6.25970       -1.15920        9.84660
C          5.57840       -0.24100        7.73390
C          4.72180        0.77070        8.52150
C          3.30890        0.20980        8.79130
O          6.55200        0.69690        7.77160
C          3.76280        0.68890        3.19780
N          3.44310        1.99790        3.20540
C          2.88100        2.50730        2.08040
C          2.63700        1.71920        0.93150
C          2.04790        2.31400       -0.19120
C          1.65310        3.65170       -0.17060
C          1.91080        4.42790        0.95350
C          2.52450        3.85810        2.06570
O          1.00350        4.22270       -1.25140
C          0.00190        3.62890       -1.94460
O         -0.48570        2.55470       -1.64610
N         -0.46070        4.38100       -2.98120
C          0.10110        5.68230       -3.41520
C          0.73420        5.59110       -4.82430
C         -0.29380        5.06250       -5.86760
C         -0.76790        3.67780       -5.34520
C         -1.42410        3.82960       -3.95590
N         -1.43250        6.02750       -6.08980
C         -1.04160        7.35590       -6.64560
C         -0.63840        7.25950       -8.13650
C         -1.77710        6.63310       -8.97120
C         -2.24340        5.29900       -8.35150
C         -2.59800        5.50420       -6.86190
H          3.64530       -1.17900       -2.12330
H          4.81340       -0.76440       -0.85760
H          3.92360        0.51720       -1.69780
H          2.66820       -1.62190        0.10460
H          1.76650       -0.38120       -0.70290
H          4.82220       -1.87590        1.76070
H          3.17710       -2.27260        2.37540
H          4.55040        1.39520        5.77430
H          7.25660       -2.76000        6.56170
H          5.90980       -3.90540        6.59790
H          4.56440        1.71620        7.98580
H          5.13690        1.04140        9.50220
H          2.79550       -0.01900        7.85480
H          2.71090        0.94290        9.33710
H          3.35700       -0.70190        9.39120
H          7.10820        0.47140        8.54230
H          1.87310        1.74090       -1.09490
H          1.62090        5.47560        0.97000
H          2.71130        4.47530        2.94160
H          0.85630        6.04170       -2.71270
H         -0.70870        6.41680       -3.43180
H          1.58480        4.90590       -4.78180
H          1.14430        6.55850       -5.11470
H          0.22820        4.90120       -6.81400
H          0.09400        3.01060       -5.25960
H         -1.44930        3.19200       -6.04450
H         -1.78680        2.85150       -3.63070
H         -2.28470        4.50060       -4.01940
H         -0.23080        7.80560       -6.07170
H         -1.89930        8.03050       -6.56500
H          0.27050        6.66300       -8.24210
H         -0.41450        8.25810       -8.51890
H         -1.44210        6.47080       -9.99820
H         -2.62120        7.32660       -9.00800
H         -1.45920        4.54510       -8.45270
H         -3.11970        4.93090       -8.89000
H         -2.97790        4.57540       -6.43410
H         -3.41290        6.23140       -6.79840
