# Supplementary material for: Elucidating the Solvent‐Dependent Solvation and Structural Stability of Irinotecan: A Molecular Simulation Study
Source: Chemphyschem. 2026 Apr 19;27(8):e70359. doi: 10.1002/cphc.70359 (PMC13092337; doi:10.1002/cphc.70359)
Supplement: Supplementary file 1 — Supplementary Material [file CPHC-27-e70359-s001.zip › gromacs_xyz/isobutanol.xyz]

15
4
C          1.04000        0.01270       -0.12240
C          2.58090        0.04860       -0.05230
C          3.05750        1.42510        0.46350
C          3.09410       -1.09730        0.84980
O          4.52040       -1.16940        0.80290
H          0.66690        0.80130       -0.78010
H          0.60170        0.15470        0.86850
H          0.69620       -0.94660       -0.51640
H          2.97090       -0.09780       -1.06290
H          2.70230        1.60320        1.48140
H          2.68060        2.22580       -0.17700
H          4.14830        1.48400        0.46550
H          2.68150       -2.04950        0.50440
H          2.77210       -0.93260        1.88210
H          4.79150       -1.33130       -0.11890
