# Supplementary material for: Elucidating the Solvent‐Dependent Solvation and Structural Stability of Irinotecan: A Molecular Simulation Study
Source: Chemphyschem. 2026 Apr 19;27(8):e70359. doi: 10.1002/cphc.70359 (PMC13092337; doi:10.1002/cphc.70359)
Supplement: Supplementary file 1 — Supplementary Material [file CPHC-27-e70359-s001.zip › gromacs_xyz/isopropanol.xyz]

12
5
C          0.93000       -0.11030        0.00010
C          2.47060       -0.09050        0.01550
C          3.00780        1.13950        0.77220
O          2.95110       -1.27890        0.64610
H          0.54090        0.78050       -0.49860
H          0.52950       -0.14010        1.01630
H          0.56600       -0.98790       -0.53950
H          2.83720       -0.06350       -1.01480
H          2.66160        1.14240        1.80870
H          2.67020        2.06120        0.29270
H          4.10040        1.13800        0.77390
H          2.62220       -1.29880        1.56310
