# Supplementary material for: Elucidating the Solvent‐Dependent Solvation and Structural Stability of Irinotecan: A Molecular Simulation Study
Source: Chemphyschem. 2026 Apr 19;27(8):e70359. doi: 10.1002/cphc.70359 (PMC13092337; doi:10.1002/cphc.70359)
Supplement: Supplementary file 1 — Supplementary Material [file CPHC-27-e70359-s001.zip › gromacs_xyz/mesityl_oxide.xyz]

17
13
C          0.97350        0.15480        0.16040
C          2.47230       -0.01990       -0.01410
C          3.06540       -1.09600       -0.57410
C          2.36910       -2.29220       -1.12330
O          1.16280       -2.43570       -1.13920
C          3.28250       -3.35680       -1.68860
C          3.30210        1.13570        0.51140
H          0.55720       -0.65550        0.76320
H          0.46970        0.15860       -0.80890
H          0.73270        1.09470        0.66260
H          4.15250       -1.12410       -0.64500
H          3.99390       -3.68600       -0.92800
H          3.84350       -2.95880       -2.53700
H          2.70570       -4.22180       -2.02450
H          2.90910        2.09080        0.15510
H          4.34220        1.06370        0.18520
H          3.29130        1.14810        1.60370
