# Supplementary material for: Elucidating the Solvent‐Dependent Solvation and Structural Stability of Irinotecan: A Molecular Simulation Study
Source: Chemphyschem. 2026 Apr 19;27(8):e70359. doi: 10.1002/cphc.70359 (PMC13092337; doi:10.1002/cphc.70359)
Supplement: Supplementary file 1 — Supplementary Material [file CPHC-27-e70359-s001.zip › gromacs_xyz/methanol.xyz]

6
6
C          1.05810        0.08070       -0.01520
O          2.48540        0.08130       -0.01620
H          0.68860        0.57790        0.88560
H          0.68850       -0.94800       -0.03700
H          0.68970        0.61330       -0.89600
H          2.79610       -0.39670        0.77440
