# Supplementary material for: Elucidating the Solvent‐Dependent Solvation and Structural Stability of Irinotecan: A Molecular Simulation Study
Source: Chemphyschem. 2026 Apr 19;27(8):e70359. doi: 10.1002/cphc.70359 (PMC13092337; doi:10.1002/cphc.70359)
Supplement: Supplementary file 1 — Supplementary Material [file CPHC-27-e70359-s001.zip › gromacs_xyz/methyl_ethyl_ketone.xyz]

13
10
C          1.05150       -0.09140       -0.03680
C          2.58980        0.01070       -0.06510
C          3.08910        1.39520       -0.44400
O          2.34570        2.32310       -0.69610
C          4.59220        1.56320       -0.49300
H          0.74470       -1.10240        0.23970
H          0.63210        0.13780       -1.01930
H          0.63240        0.60600        0.69240
H          2.98580       -0.71700       -0.77750
H          2.98620       -0.25300        0.91830
H          5.10200        0.63220       -0.23490
H          4.90600        2.33330        0.21520
H          4.90340        1.85720       -1.49780
