# Supplementary material for: Elucidating the Solvent‐Dependent Solvation and Structural Stability of Irinotecan: A Molecular Simulation Study
Source: Chemphyschem. 2026 Apr 19;27(8):e70359. doi: 10.1002/cphc.70359 (PMC13092337; doi:10.1002/cphc.70359)
Supplement: Supplementary file 1 — Supplementary Material [file CPHC-27-e70359-s001.zip › gromacs_xyz/methyl_isobutyl_ketone.xyz]

19
11
C          1.03750       -0.04240       -0.01390
C          2.57930       -0.12400       -0.01640
C          3.08340       -0.64540        1.34850
C          3.06470       -1.02330       -1.18150
C          4.57650       -1.02910       -1.32260
O          5.21880       -0.00510       -1.44390
C          5.24020       -2.38850       -1.31590
H          0.68920        0.61560        0.78580
H          0.59460       -1.03010        0.13590
H          0.67250        0.35830       -0.96250
H          2.96960        0.88620       -0.16630
H          2.73170       -1.66370        1.53110
H          2.72220       -0.00730        2.15840
H          4.17510       -0.64570        1.38710
H          2.63840       -0.66900       -2.12330
H          2.69910       -2.04300       -1.03370
H          4.84590       -3.00430       -2.12740
H          5.04550       -2.89780       -0.36960
H          6.32060       -2.29000       -1.44480
