# Supplementary material for: Elucidating the Solvent‐Dependent Solvation and Structural Stability of Irinotecan: A Molecular Simulation Study
Source: Chemphyschem. 2026 Apr 19;27(8):e70359. doi: 10.1002/cphc.70359 (PMC13092337; doi:10.1002/cphc.70359)
Supplement: Supplementary file 1 — Supplementary Material [file CPHC-27-e70359-s001.zip › gromacs_xyz/methyl_isopropyl_ketone.xyz]

16
12
C          0.99380        0.04660       -0.07520
C          2.52170       -0.14990        0.01630
C          2.86710       -1.33240        0.94510
C          3.11400       -0.37400       -1.36550
O          2.75970       -1.28830       -2.08360
C          4.21630        0.57650       -1.77880
H          0.57290        0.24990        0.91220
H          0.50890       -0.84570       -0.47870
H          0.75670        0.89060       -0.72700
H          2.95310        0.75730        0.44750
H          2.43990       -2.26380        0.56530
H          2.47610       -1.15870        1.95020
H          3.95010       -1.45620        1.01750
H          5.03070        0.54860       -1.05150
H          3.83270        1.59790       -1.82940
H          4.61350        0.30250       -2.75900
