# Supplementary material for: Elucidating the Solvent‐Dependent Solvation and Structural Stability of Irinotecan: A Molecular Simulation Study
Source: Chemphyschem. 2026 Apr 19;27(8):e70359. doi: 10.1002/cphc.70359 (PMC13092337; doi:10.1002/cphc.70359)
Supplement: Supplementary file 1 — Supplementary Material [file CPHC-27-e70359-s001.zip › gromacs_xyz/octanol.xyz]

27
1
C          0.82320        0.09460        0.06600
C          2.36280        0.07380        0.05520
C          2.90220       -1.24100       -0.54630
C          4.44530       -1.25970       -0.55610
C          4.98450       -2.57460       -1.15770
C          6.52770       -2.59340       -1.16740
C          7.06760       -3.90740       -1.76870
C          8.60790       -3.91930       -1.77550
O          9.07430       -5.14480       -2.34010
H          0.46120        1.03170        0.49470
H          0.43030       -0.73070        0.66430
H          0.42910        0.00700       -0.94920
H          2.73100        0.19010        1.07760
H          2.72970        0.92340       -0.52620
H          2.52960       -1.35420       -1.56770
H          2.53080       -2.08770        0.03670
H          4.81760       -1.14630        0.46540
H          4.81630       -0.41280       -1.13920
H          4.61210       -2.68770       -2.17910
H          4.61310       -3.42140       -0.57470
H          6.90050       -2.48020       -0.14610
H          6.89920       -1.74690       -1.75080
H          6.69890       -4.02150       -2.79150
H          6.69870       -4.75580       -1.18650
H          8.98580       -3.82270       -0.75380
H          8.98190       -3.08230       -2.37180
H          8.75650       -5.88160       -1.78700
