# Supplementary material for: Elucidating the Solvent‐Dependent Solvation and Structural Stability of Irinotecan: A Molecular Simulation Study
Source: Chemphyschem. 2026 Apr 19;27(8):e70359. doi: 10.1002/cphc.70359 (PMC13092337; doi:10.1002/cphc.70359)
Supplement: Supplementary file 1 — Supplementary Material [file CPHC-27-e70359-s001.zip › gromacs_xyz/propanol.xyz]

12
7
C          1.04740       -0.01860       -0.06940
C          2.58630       -0.03840       -0.06340
C          3.12190       -1.28550        0.66480
O          4.54940       -1.26900        0.65420
H          0.68290        0.87100       -0.58800
H          0.65840       -0.00430        0.95140
H          0.65260       -0.89990       -0.58010
H          2.95770        0.86330        0.43030
H          2.95210       -0.02650       -1.09310
H          2.76500       -2.19070        0.16540
H          2.76900       -1.29000        1.70000
H          4.85260       -1.29100       -0.27160
