# Supplementary material for: Elucidating the Solvent‐Dependent Solvation and Structural Stability of Irinotecan: A Molecular Simulation Study
Source: Chemphyschem. 2026 Apr 19;27(8):e70359. doi: 10.1002/cphc.70359 (PMC13092337; doi:10.1002/cphc.70359)
Supplement: Supplementary file 1 — Supplementary Material [file CPHC-27-e70359-s001.zip › gromacs_xyz/propylene_glycol.xyz]

13
8
C          0.85140       -0.00020       -0.03100
C          2.39070        0.01380       -0.07620
C          2.90170        0.73510       -1.33960
O          4.32850        0.70600       -1.35500
O          2.89050        0.68010        1.08730
H          0.44860       -0.52510       -0.90030
H          0.45170        1.01680       -0.02560
H          0.50150       -0.51320        0.86800
H          2.75550       -1.01780       -0.08050
H          2.55910        1.77370       -1.34190
H          2.52100        0.23570       -2.23500
H          4.63820        0.94640       -0.46110
H          2.50720        1.57550        1.12160
