# Supplementary material for: Elucidating the Solvent‐Dependent Solvation and Structural Stability of Irinotecan: A Molecular Simulation Study
Source: Chemphyschem. 2026 Apr 19;27(8):e70359. doi: 10.1002/cphc.70359 (PMC13092337; doi:10.1002/cphc.70359)
Supplement: Supplementary file 1 — Supplementary Material [file CPHC-27-e70359-s001.zip › gromacs_xyz/psilocybin_a.xyz]

36
36
C          3.41570        0.08820       -2.33100
N          4.84500       -0.21970       -2.09690
C          5.71780        0.78040       -2.74820
C          5.19770       -0.38700       -0.66130
C          4.52020       -1.60010        0.02430
C          4.91910       -2.91840       -0.60000
C          5.80880       -3.13810       -1.64010
N          5.84710       -4.50560       -1.90270
C          5.01130       -5.11320       -1.03420
C          4.42210       -4.19590       -0.21090
C          3.54820       -4.58830        0.80350
C          3.26790       -5.95500        0.93090
C          3.86630       -6.88990        0.07430
C          4.75630       -6.47460       -0.92070
O          2.98250       -3.66710        1.65920
P          3.27930       -3.58810        3.23140
O          4.69640       -3.54220        3.65230
O          2.38590       -2.33690        3.71450
O          2.37770       -4.74540        3.88470
H          3.23270        0.20310       -3.40310
H          3.13930        1.01620       -1.82250
H          2.78330       -0.72440       -1.96590
H          5.49380        0.83260       -3.81730
H          6.76680        0.49620       -2.62720
H          5.56200        1.76710       -2.30220
H          4.92440        0.52230       -0.11800
H          6.28070       -0.51340       -0.57150
H          3.43470       -1.48620        0.00670
H          4.81280       -1.60140        1.07640
H          6.40410       -2.44530       -2.22240
H          6.40140       -4.96040       -2.61540
H          2.58070       -6.30060        1.69850
H          3.64070       -7.94700        0.18860
H          5.23320       -7.19410       -1.58170
H          2.83640       -1.53280        3.44770
H          2.20770       -4.41380        4.78220
