# Supplementary material for: Elucidating the Solvent‐Dependent Solvation and Structural Stability of Irinotecan: A Molecular Simulation Study
Source: Chemphyschem. 2026 Apr 19;27(8):e70359. doi: 10.1002/cphc.70359 (PMC13092337; doi:10.1002/cphc.70359)
Supplement: Supplementary file 1 — Supplementary Material [file CPHC-27-e70359-s001.zip › gromacs_xyz/psilocybin_b.xyz]

36

C          3.43250       -0.30840       -2.35470
N          4.65220        0.37800       -1.79020
C          5.68930        0.53750       -2.87150
C          5.27940       -0.31740       -0.59610
C          4.59610       -1.54240        0.05390
C          4.90030       -2.87050       -0.62620
C          5.79630       -3.10030       -1.66680
N          5.85430       -4.42770       -1.95830
C          5.00850       -5.04230       -1.09740
C          4.40450       -4.11470       -0.27660
C          3.50350       -4.50620        0.71210
C          3.23770       -5.87260        0.85390
C          3.86300       -6.81360        0.02240
C          4.76050       -6.40450       -0.96950
O          2.87930       -3.58780        1.52270
P          3.27380       -3.33630        3.05160
O          4.71660       -3.19740        3.34290
O          2.38660       -2.03520        3.41730
O          2.49670       -4.51900        3.84430
H          3.13070        0.31560       -3.20050
H          2.64860       -0.25140       -1.59530
H          3.52660       -1.34220       -2.69680
H          5.28980        1.05810       -3.74580
H          6.18200       -0.37960       -3.20390
H          6.42560        1.18400       -2.38590
H          4.92940        0.59330       -0.10250
H          6.36300       -0.38780       -0.46680
H          3.51600       -1.39530        0.11200
H          4.94440       -1.60610        1.08660
H          6.43680       -2.38470       -2.17560
H          6.49680       -4.90340       -2.71290
H          2.54430       -6.20490        1.62240
H          3.65050       -7.87070        0.15580
H          5.25430       -7.12930       -1.61110
H          2.48350       -1.86840        4.36860
H          4.36890        1.32710       -1.49560
