# Supplementary material for: Elucidating the Solvent‐Dependent Solvation and Structural Stability of Irinotecan: A Molecular Simulation Study
Source: Chemphyschem. 2026 Apr 19;27(8):e70359. doi: 10.1002/cphc.70359 (PMC13092337; doi:10.1002/cphc.70359)
Supplement: Supplementary file 1 — Supplementary Material [file CPHC-27-e70359-s001.zip › gromacs_xyz/pyridine.xyz]

11
29
C         -1.40500       -0.07630       -0.01780
C         -0.76010        1.15820        0.01090
C          0.63390        1.19120        0.05570
N          1.39430        0.07230        0.07280
C          0.75700       -1.12070        0.04470
C         -0.63270       -1.23550       -0.00060
H         -2.49000       -0.13390       -0.05290
H         -1.33350        2.08180       -0.00150
H          1.17500        2.13520        0.07910
H          1.39530       -2.00210        0.05940
H         -1.10470       -2.21460       -0.02200
