# Supplementary material for: Elucidating the Solvent‐Dependent Solvation and Structural Stability of Irinotecan: A Molecular Simulation Study
Source: Chemphyschem. 2026 Apr 19;27(8):e70359. doi: 10.1002/cphc.70359 (PMC13092337; doi:10.1002/cphc.70359)
Supplement: Supplementary file 1 — Supplementary Material [file CPHC-27-e70359-s001.zip › gromacs_xyz/tert_butyl_methyl_ether.xyz]

18
27
C          0.91530       -0.05010       -0.10080
C          2.46170       -0.10350       -0.05270
C          2.96010       -0.62220        1.31810
C          2.98090       -1.02980       -1.17440
O          3.02450        1.21120       -0.33380
C          2.71920        2.31840        0.55250
H          0.49360       -1.05670       -0.04730
H          0.57480        0.41290       -1.03020
H          0.51140        0.52360        0.73610
H          2.67040       -1.66570        1.46320
H          2.53520       -0.04260        2.14040
H          4.04920       -0.55910        1.38070
H          2.60660       -2.04830       -1.04570
H          4.07310       -1.06440       -1.17110
H          2.65730       -0.66830       -2.15360
H          3.22840        3.21030        0.17830
H          3.07720        2.10190        1.56180
H          1.64250        2.50330        0.56620
