# Supplementary material for: Elucidating the Solvent‐Dependent Solvation and Structural Stability of Irinotecan: A Molecular Simulation Study
Source: Chemphyschem. 2026 Apr 19;27(8):e70359. doi: 10.1002/cphc.70359 (PMC13092337; doi:10.1002/cphc.70359)
Supplement: Supplementary file 1 — Supplementary Material [file CPHC-27-e70359-s001.zip › gromacs_xyz/tetrachloroethylene.xyz]

6
19
C          1.01460       -0.10350        0.03780
C          0.34990       -1.01170        0.74530
Cl        -1.37140       -1.09550        0.81060
Cl         1.11840       -2.22960        1.69410
Cl         0.24610        1.11440       -0.91100
Cl         2.73590       -0.01970       -0.02750
