# Supplementary material for: Elucidating the Solvent‐Dependent Solvation and Structural Stability of Irinotecan: A Molecular Simulation Study
Source: Chemphyschem. 2026 Apr 19;27(8):e70359. doi: 10.1002/cphc.70359 (PMC13092337; doi:10.1002/cphc.70359)
Supplement: Supplementary file 1 — Supplementary Material [file CPHC-27-e70359-s001.zip › gromacs_xyz/tetrahydrofuran.xyz]

13
26
C         -0.80050       -1.02490       -0.03460
C         -1.22350        0.44370        0.11650
C          0.07500        1.23650       -0.07110
O          1.08940        0.32890        0.40190
C          0.73810       -1.00680       -0.01870
H         -1.16310       -1.44050       -0.97770
H         -1.19380       -1.62600        0.78870
H         -1.62120        0.61770        1.11940
H         -1.97940        0.72820       -0.61900
H          0.08240        2.16500        0.50640
H          0.24810        1.44090       -1.13180
H          1.15090       -1.74440        0.67510
H          1.12820       -1.17300       -1.02700
