# Supplementary material for: Elucidating the Solvent‐Dependent Solvation and Structural Stability of Irinotecan: A Molecular Simulation Study
Source: Chemphyschem. 2026 Apr 19;27(8):e70359. doi: 10.1002/cphc.70359 (PMC13092337; doi:10.1002/cphc.70359)
Supplement: Supplementary file 1 — Supplementary Material [file CPHC-27-e70359-s001.zip › gromacs_xyz/toluene.xyz]

15
34
C          0.95430        0.10470        0.03950
C          2.47000        0.12830       -0.05060
C          3.16060        1.34130       -0.10430
C          4.55210        1.35360       -0.18850
C          5.26000        0.15390       -0.22010
C          4.57540       -1.05850       -0.16790
C          3.18410       -1.07100       -0.08360
H          0.55080        1.10740        0.19750
H          0.63160       -0.52590        0.87110
H          0.52620       -0.29510       -0.88240
H          2.61730        2.28310       -0.08120
H          5.08530        2.30030       -0.22970
H          6.34520        0.16390       -0.28580
H          5.12660       -1.99530       -0.19310
H          2.65640       -2.02120       -0.04400
