# Supplementary material for: Elucidating the Solvent‐Dependent Solvation and Structural Stability of Irinotecan: A Molecular Simulation Study
Source: Chemphyschem. 2026 Apr 19;27(8):e70359. doi: 10.1002/cphc.70359 (PMC13092337; doi:10.1002/cphc.70359)
Supplement: Supplementary file 1 — Supplementary Material [file CPHC-27-e70359-s001.zip › gromacs_xyz/trichloroethylene.xyz]

6
14
C          0.89800       -0.04110       -0.01140
C          0.24420       -0.72440        0.91840
Cl         1.01260       -1.63850        2.16220
Cl        -1.47580       -0.77350        0.98510
Cl         2.61550        0.04890       -0.13380
H          0.56860        0.58040       -0.85710
