# Supplementary material for: Elucidating the Solvent‐Dependent Solvation and Structural Stability of Irinotecan: A Molecular Simulation Study
Source: Chemphyschem. 2026 Apr 19;27(8):e70359. doi: 10.1002/cphc.70359 (PMC13092337; doi:10.1002/cphc.70359)
Supplement: Supplementary file 1 — Supplementary Material [file CPHC-27-e70359-s001.zip › gromacs_xyz/water.xyz]

4
TIP4P (and TIP4P/2005) O-H: 0.9572 A, H-O-H: 104.52 degrees, O-M 0.150 A (0.1546 A)
 OW  0.0000000000 0.0000000000 0.000000
 HW -0.7569503277 0.5858822761 0.000000
 HW  0.7569503277 0.5858822761 0.000000
 MW  0.0000000000 0.1546000000 0.000000
