# Supplementary material for: Elucidating the Solvent‐Dependent Solvation and Structural Stability of Irinotecan: A Molecular Simulation Study
Source: Chemphyschem. 2026 Apr 19;27(8):e70359. doi: 10.1002/cphc.70359 (PMC13092337; doi:10.1002/cphc.70359)
Supplement: Supplementary file 1 — Supplementary Material [file CPHC-27-e70359-s001.zip › gromacs_xyz/xylene.xyz]

18
35
C          1.03120        0.00630       -0.03890
C          2.55110       -0.01010       -0.13000
C          3.24690        1.20200       -0.13840
C          4.63680        1.21990       -0.22090
C          5.34320        0.02360       -0.29570
C          4.65860       -1.18890       -0.28800
C          3.26370       -1.21700       -0.20550
C          2.54660       -2.56020       -0.19940
H          0.64760        1.02780        0.01210
H          0.69470       -0.52280        0.85540
H          0.58910       -0.47400       -0.91450
H          2.70630        2.14390       -0.08050
H          5.16940        2.16780       -0.22680
H          6.42840        0.03550       -0.36010
H          5.22220       -2.11710       -0.34700
H          3.25540       -3.38890       -0.26450
H          1.86490       -2.63520       -1.04940
H          1.97080       -2.68370        0.72050
